# Supplementary material for: Ethyl 1-(2-hy­droxy­eth­yl)-2-propyl-1H-benzimidazole-5-carboxyl­ate
Source: Acta Crystallogr Sect E Struct Rep Online. 2011 Sep 30;67(Pt 10):o2704. doi: 10.1107/S1600536811037421 (PMC3201285; doi:10.1107/S1600536811037421)
Supplement: Supplementary file 1 [file e-67-o2704-sup1.cif]

##############################################################################
#                                                                            #
# This CIF contains the data in a paper accepted for publication in          #
# Acta Crystallographica Section E. It conforms to the requirements of       #
# Notes for Authors for Acta Crystallographica Section E, and has been       #
# peer reviewed under the auspices of the IUCr Commission on Journals.       #
#                                                                            #
# Full details of the Crystallographic Information File format               #
# are given in the paper "The Crystallographic Information File (CIF):       #
# a New Standard Archive File for Crystallography" by S. R. Hall, F. H.      #
# Allen and I. D. Brown [Acta Cryst. (1991), A47, 655-685].                  #
#                                                                            #
# The current version of the core CIF dictionary is obtainable from          #
# ftp://ftp.iucr.org/pub/cif_core.dic.                                       #
#                                                                            #
# Software is freely available for graphical display of the structure(s)     #
# in this CIF. For information consult the CIF software page                 #
# http://www.iucr.org/resources/cif/software.                                #
#                                                                            #
# This file may be used for bona fide research purposes within the           #
# scientific community so long as proper attribution is given to the journal # 
# article from which it was obtained.                                        #
#                                                                            #
##############################################################################
data_global
_audit_creation_method     'form.cif (version 2.0)'
_journal_data_validation_number     ?
_journal_date_recd_electronic     2011-08-15
_journal_date_accepted     2011-09-14
_journal_name_full     'Acta Crystallographica, Section E'
_journal_year     2011
_journal_volume     67
_journal_issue     10
_journal_page_first     o2704
_journal_page_last     o2704
_journal_paper_category     QO
_journal_coeditor_code     BH2376
_publ_contact_author_name     'Abd Hamid, Shafida'
_publ_contact_author_address
;
 Kulliiyah of Science, International Islamic University Malaysia
 Bandar Indera Mahkota, 25200 Kuantan Pahang
;
_publ_contact_author_email     shafida@iium.edu.my
_publ_contact_author_fax     '6 09 5716781'
_publ_contact_author_phone     '6 09 5716400'
_publ_section_title
;
Ethyl 1-(2-hydroxyethyl)-2-propyl-1<i>H</i>-benzimidazole-5-carboxylate
;
loop_
    _publ_author_name
    _publ_author_footnote
    _publ_author_address
    "Hamzah, Nurasyikin" .
;
Kulliyyah of Science
International Islamic University Malaysia
Bandar Indera Mahkota
25200 Kuantan Pahang
Malaysia
and
School of Pharmaceutical Sciences,
Universiti Sains Malaysia
11800 Penang
Malaysia
;
    "Ngah, Nurziana" .
;
Kulliyyah of Science
International Islamic University Malaysia
Bandar Indera Mahkota
25200 Kuantan Pahang
Malaysia
;
    "Abd Hamid, Shafida" .
;
Kulliyyah of Science
International Islamic University Malaysia
Bandar Indera Mahkota
25200 Kuantan Pahang
Malaysia
;
    "Abdul Rahim, Aisyah Saad" .
;
School of Pharmaceutical Sciences,
Universiti Sains Malaysia
11800 Penang
Malaysia
;
data_I
_audit_creation_method     SHELXL-97
_chemical_name_systematic
;
Ethyl 1-(2-hydroxyethyl)-2-propyl-1<i>H</i>-benzimidazole-5-carboxylate
;
_chemical_name_common     ?
_chemical_formula_moiety     'C15 H20 N2 O3'
_chemical_formula_sum     'C15 H20 N2 O3'
_chemical_formula_iupac     'C15 H20 N2 O3'
_chemical_formula_weight     276.33
_chemical_melting_point     ?
_symmetry_cell_setting     triclinic
_symmetry_space_group_name_H-M     'P -1'
_symmetry_space_group_name_Hall     '-P 1'
loop_
    _symmetry_equiv_pos_as_xyz
    'x, y, z'
    '-x, -y, -z'
_cell_length_a     8.5081(3)
_cell_length_b     8.5573(3)
_cell_length_c     10.0117(4)
_cell_angle_alpha     94.671(3)
_cell_angle_beta     106.903(2)
_cell_angle_gamma     98.334(3)
_cell_volume     684.16(4)
_cell_formula_units_Z     2
_cell_measurement_reflns_used     5332
_cell_measurement_theta_min     2.1
_cell_measurement_theta_max     25.0
_cell_measurement_temperature     100(2)
_exptl_crystal_description     plate
_exptl_crystal_colour     colourless
_exptl_crystal_size_max     0.60
_exptl_crystal_size_mid     0.20
_exptl_crystal_size_min     0.07
_exptl_crystal_density_diffrn     1.341
_exptl_crystal_density_meas     ?
_exptl_crystal_density_method     'not measured'
_exptl_crystal_F_000     296
_exptl_absorpt_coefficient_mu     0.094
_exptl_absorpt_correction_type     multi-scan
_exptl_absorpt_process_details     '(SADABS; Bruker, 2009)'
_exptl_absorpt_correction_T_min     0.9461
_exptl_absorpt_correction_T_max     0.9935
_exptl_special_details
;
The crystal was placed in the cold stream of an Oxford Cryosystems Cobra open
flow nitrogen cryostat (Cosier & Glazer, 1986) operating at 100.0(1) K.
;
_diffrn_ambient_temperature     100(2)
_diffrn_radiation_type     MoK\a
_diffrn_radiation_wavelength     0.71073
_diffrn_radiation_source     'fine-focus sealed tube'
_diffrn_radiation_monochromator     graphite
_diffrn_measurement_device_type
;
Bruker SMART APEXII CCD area-detector
;
_diffrn_measurement_method     '\f and \w'
_diffrn_detector_area_resol_mean     83.66
_diffrn_reflns_number     10526
_diffrn_reflns_av_R_equivalents     0.0259
_diffrn_reflns_av_sigmaI/netI     0.0240
_diffrn_reflns_theta_min     2.1
_diffrn_reflns_theta_max     25.0
_diffrn_reflns_theta_full     25.0
_diffrn_measured_fraction_theta_max     1.0
_diffrn_measured_fraction_theta_full     1.0
_diffrn_reflns_limit_h_min     -10
_diffrn_reflns_limit_h_max     10
_diffrn_reflns_limit_k_min     -10
_diffrn_reflns_limit_k_max     10
_diffrn_reflns_limit_l_min     -11
_diffrn_reflns_limit_l_max     11
_diffrn_standards_number     0
_diffrn_standards_interval_count     0
_diffrn_standards_interval_time     0
_diffrn_standards_decay_%     0
_refine_special_details     ?
_reflns_number_total     2401
_reflns_number_gt     2075
_reflns_threshold_expression     I>2\s(I)
_refine_ls_structure_factor_coef     Fsqd
_refine_ls_matrix_type     full
_refine_ls_R_factor_all     0.0433
_refine_ls_R_factor_gt     0.0358
_refine_ls_wR_factor_gt     0.0827
_refine_ls_wR_factor_ref     0.0865
_refine_ls_goodness_of_fit_ref     1.082
_refine_ls_restrained_S_all     1.082
_refine_ls_number_reflns     2401
_refine_ls_number_parameters     187
_refine_ls_number_restraints     0
_refine_ls_number_constraints     0
_refine_ls_hydrogen_treatment     mixed
_refine_ls_weighting_scheme     calc
_refine_ls_weighting_details
         'calc w=1/[\s^2^(Fo^2^)+(0.0378P)^2^+0.2619P] where P=(Fo^2^+2Fc^2^)/3'
_atom_sites_solution_hydrogens     geom
_atom_sites_solution_primary     direct
_atom_sites_solution_secondary     difmap
_refine_ls_shift/su_max     0.000
_refine_ls_shift/su_mean     0.000
_refine_diff_density_max     0.20
_refine_diff_density_min     -0.25
_refine_ls_extinction_method     none
_refine_ls_extinction_coef     ?
loop_
    _atom_type_symbol
    _atom_type_description
    _atom_type_scat_dispersion_real
    _atom_type_scat_dispersion_imag
    _atom_type_scat_source
    'C' 'C' 0.0033 0.0016
                         'International Tables Vol C Tables 4.2.6.8 and 6.1.1.4'
    'H' 'H' 0.0000 0.0000
                         'International Tables Vol C Tables 4.2.6.8 and 6.1.1.4'
    'N' 'N' 0.0061 0.0033
                         'International Tables Vol C Tables 4.2.6.8 and 6.1.1.4'
    'O' 'O' 0.0106 0.0060
                         'International Tables Vol C Tables 4.2.6.8 and 6.1.1.4'
_computing_data_collection     'APEX2 (Bruker, 2009)'
_computing_cell_refinement     'SAINT (Bruker, 2009)'
_computing_data_reduction     'SAINT (Bruker, 2009)'
_computing_structure_solution     'SHELXTL (Sheldrick, 2008)'
_computing_structure_refinement     'SHELXTL (Sheldrick, 2008)'
_computing_molecular_graphics     'SHELXTL (Sheldrick, 2008)'
_computing_publication_material
                             'SHELXTL (Sheldrick, 2008) and PLATON (Spek, 2009)'
loop_
    _atom_site_type_symbol
    _atom_site_label
    _atom_site_fract_x
    _atom_site_fract_y
    _atom_site_fract_z
    _atom_site_U_iso_or_equiv
    _atom_site_adp_type
    _atom_site_calc_flag
    _atom_site_refinement_flags
    _atom_site_occupancy
    _atom_site_symmetry_multiplicity
    _atom_site_disorder_assembly
    _atom_site_disorder_group
    O O1 0.27470(12) 0.59246(12) 0.65294(11) 0.0183(3) Uani d . 1 1 . .
    O O2 0.45117(13) 0.43517(13) 0.75699(12) 0.0241(3) Uani d . 1 1 . .
    O O3 -0.40580(13) -0.06135(12) 0.88681(11) 0.0184(3) Uani d . 1 1 . .
    H H3A -0.315(3) -0.088(2) 0.879(2) 0.045(6) Uiso d . 1 1 . .
    N N1 -0.14250(14) 0.23821(13) 0.99931(12) 0.0132(3) Uani d . 1 1 . .
    N N2 0.12077(14) 0.19893(14) 1.09005(12) 0.0138(3) Uani d . 1 1 . .
    C C1 0.11012(17) 0.28238(16) 0.97476(15) 0.0134(3) Uani d . 1 1 . .
    C C2 0.23274(18) 0.33848(16) 0.91519(15) 0.0145(3) Uani d . 1 1 . .
    H H2A 0.3441 0.3213 0.9524 0.017 Uiso calc R 1 1 . .
    C C3 0.18718(18) 0.42060(16) 0.79936(15) 0.0146(3) Uani d . 1 1 . .
    C C4 0.02190(18) 0.44787(17) 0.74524(15) 0.0152(3) Uani d . 1 1 . .
    H H4A -0.0053 0.5061 0.6673 0.018 Uiso calc R 1 1 . .
    C C5 -0.10116(18) 0.39202(16) 0.80289(15) 0.0149(3) Uani d . 1 1 . .
    H H5A -0.2123 0.4100 0.7663 0.018 Uiso calc R 1 1 . .
    C C6 -0.05419(17) 0.30799(16) 0.91746(14) 0.0130(3) Uani d . 1 1 . .
    C C7 -0.03154(17) 0.17548(16) 1.10106(15) 0.0134(3) Uani d . 1 1 . .
    C C8 0.31874(18) 0.48006(17) 0.73628(15) 0.0160(3) Uani d . 1 1 . .
    C C9 0.39782(19) 0.65961(18) 0.58856(17) 0.0207(4) Uani d . 1 1 . .
    H H9A 0.3987 0.5840 0.5086 0.025 Uiso calc R 1 1 . .
    H H9B 0.5106 0.6813 0.6582 0.025 Uiso calc R 1 1 . .
    C C10 0.3502(2) 0.81088(19) 0.53830(17) 0.0239(4) Uani d . 1 1 . .
    H H10A 0.4265 0.8557 0.4888 0.036 Uiso calc R 1 1 . .
    H H10B 0.3571 0.8873 0.6191 0.036 Uiso calc R 1 1 . .
    H H10C 0.2357 0.7889 0.4741 0.036 Uiso calc R 1 1 . .
    C C11 -0.32301(17) 0.22441(17) 0.97243(15) 0.0147(3) Uani d . 1 1 . .
    H H11A -0.3564 0.3274 0.9492 0.018 Uiso calc R 1 1 . .
    H H11B -0.3508 0.2007 1.0589 0.018 Uiso calc R 1 1 . .
    C C12 -0.42069(18) 0.09446(17) 0.85251(15) 0.0162(3) Uani d . 1 1 . .
    H H12A -0.5400 0.1044 0.8252 0.019 Uiso calc R 1 1 . .
    H H12B -0.3809 0.1103 0.7701 0.019 Uiso calc R 1 1 . .
    C C13 -0.08488(18) 0.09237(17) 1.21037(15) 0.0158(3) Uani d . 1 1 . .
    H H13A -0.1637 -0.0071 1.1638 0.019 Uiso calc R 1 1 . .
    H H13B -0.1456 0.1610 1.2540 0.019 Uiso calc R 1 1 . .
    C C14 0.05897(19) 0.05117(18) 1.32650(16) 0.0184(3) Uani d . 1 1 . .
    H H14A 0.0130 -0.0277 1.3786 0.022 Uiso calc R 1 1 . .
    H H14B 0.1328 0.0009 1.2827 0.022 Uiso calc R 1 1 . .
    C C15 0.1621(2) 0.19530(19) 1.43011(16) 0.0238(4) Uani d . 1 1 . .
    H H15A 0.2517 0.1615 1.5019 0.036 Uiso calc R 1 1 . .
    H H15B 0.0904 0.2445 1.4754 0.036 Uiso calc R 1 1 . .
    H H15C 0.2107 0.2727 1.3797 0.036 Uiso calc R 1 1 . .
loop_
    _atom_site_aniso_label
    _atom_site_aniso_U_11
    _atom_site_aniso_U_22
    _atom_site_aniso_U_33
    _atom_site_aniso_U_12
    _atom_site_aniso_U_13
    _atom_site_aniso_U_23
    O1 0.0174(5) 0.0194(5) 0.0219(6) 0.0049(4) 0.0097(5) 0.0088(5)
    O2 0.0174(6) 0.0319(6) 0.0297(6) 0.0102(5) 0.0117(5) 0.0145(5)
    O3 0.0151(6) 0.0148(5) 0.0271(6) 0.0033(4) 0.0089(5) 0.0033(5)
    N1 0.0115(6) 0.0135(6) 0.0149(6) 0.0026(5) 0.0045(5) 0.0019(5)
    N2 0.0145(6) 0.0139(6) 0.0138(6) 0.0036(5) 0.0051(5) 0.0023(5)
    C1 0.0146(7) 0.0111(7) 0.0142(7) 0.0036(6) 0.0039(6) 0.0002(6)
    C2 0.0116(7) 0.0139(7) 0.0170(7) 0.0035(6) 0.0029(6) -0.0004(6)
    C3 0.0154(7) 0.0111(7) 0.0169(8) 0.0016(6) 0.0054(6) -0.0002(6)
    C4 0.0182(8) 0.0123(7) 0.0141(7) 0.0034(6) 0.0031(6) 0.0014(6)
    C5 0.0123(7) 0.0142(7) 0.0165(7) 0.0037(6) 0.0019(6) 0.0001(6)
    C6 0.0141(7) 0.0110(7) 0.0133(7) 0.0012(6) 0.0046(6) -0.0018(6)
    C7 0.0159(7) 0.0107(7) 0.0137(7) 0.0033(6) 0.0048(6) -0.0008(6)
    C8 0.0176(8) 0.0160(7) 0.0136(7) 0.0026(6) 0.0037(6) 0.0009(6)
    C9 0.0197(8) 0.0239(8) 0.0236(8) 0.0036(7) 0.0132(7) 0.0080(7)
    C10 0.0257(9) 0.0245(9) 0.0221(8) 0.0019(7) 0.0091(7) 0.0047(7)
    C11 0.0112(7) 0.0164(7) 0.0181(8) 0.0047(6) 0.0054(6) 0.0034(6)
    C12 0.0127(7) 0.0172(8) 0.0185(8) 0.0029(6) 0.0040(6) 0.0030(6)
    C13 0.0169(8) 0.0148(7) 0.0175(8) 0.0027(6) 0.0077(6) 0.0025(6)
    C14 0.0215(8) 0.0202(8) 0.0176(8) 0.0074(6) 0.0093(7) 0.0065(6)
    C15 0.0210(8) 0.0295(9) 0.0200(8) 0.0041(7) 0.0046(7) 0.0048(7)
_geom_special_details     ?
loop_
    _geom_bond_atom_site_label_1
    _geom_bond_atom_site_label_2
    _geom_bond_site_symmetry_2
    _geom_bond_distance
    _geom_bond_publ_flag
    O1 C8 . 1.3471(17) ?
    O1 C9 . 1.4565(18) ?
    O2 C8 . 1.2094(18) ?
    O3 C12 . 1.4177(17) ?
    O3 H3A . 0.86(2) ?
    N1 C7 . 1.3762(18) ?
    N1 C6 . 1.3785(19) ?
    N1 C11 . 1.4653(18) ?
    N2 C7 . 1.3202(18) ?
    N2 C1 . 1.3937(18) ?
    C1 C2 . 1.392(2) ?
    C1 C6 . 1.405(2) ?
    C2 C3 . 1.393(2) ?
    C2 H2A . 0.9500 ?
    C3 C4 . 1.414(2) ?
    C3 C8 . 1.486(2) ?
    C4 C5 . 1.382(2) ?
    C4 H4A . 0.9500 ?
    C5 C6 . 1.394(2) ?
    C5 H5A . 0.9500 ?
    C7 C13 . 1.494(2) ?
    C9 C10 . 1.494(2) ?
    C9 H9A . 0.9900 ?
    C9 H9B . 0.9900 ?
    C10 H10A . 0.9800 ?
    C10 H10B . 0.9800 ?
    C10 H10C . 0.9800 ?
    C11 C12 . 1.518(2) ?
    C11 H11A . 0.9900 ?
    C11 H11B . 0.9900 ?
    C12 H12A . 0.9900 ?
    C12 H12B . 0.9900 ?
    C13 C14 . 1.529(2) ?
    C13 H13A . 0.9900 ?
    C13 H13B . 0.9900 ?
    C14 C15 . 1.522(2) ?
    C14 H14A . 0.9900 ?
    C14 H14B . 0.9900 ?
    C15 H15A . 0.9800 ?
    C15 H15B . 0.9800 ?
    C15 H15C . 0.9800 ?
loop_
    _geom_angle_atom_site_label_1
    _geom_angle_atom_site_label_2
    _geom_angle_atom_site_label_3
    _geom_angle_site_symmetry_1
    _geom_angle_site_symmetry_3
    _geom_angle
    _geom_angle_publ_flag
    C8 O1 C9 . . 115.89(11) ?
    C12 O3 H3A . . 111.6(14) ?
    C7 N1 C6 . . 106.93(11) ?
    C7 N1 C11 . . 127.84(12) ?
    C6 N1 C11 . . 125.05(12) ?
    C7 N2 C1 . . 105.09(11) ?
    C2 C1 N2 . . 130.08(13) ?
    C2 C1 C6 . . 120.14(13) ?
    N2 C1 C6 . . 109.77(12) ?
    C1 C2 C3 . . 117.98(13) ?
    C1 C2 H2A . . 121.0 ?
    C3 C2 H2A . . 121.0 ?
    C2 C3 C4 . . 120.92(13) ?
    C2 C3 C8 . . 117.67(13) ?
    C4 C3 C8 . . 121.40(13) ?
    C5 C4 C3 . . 121.66(13) ?
    C5 C4 H4A . . 119.2 ?
    C3 C4 H4A . . 119.2 ?
    C4 C5 C6 . . 116.73(13) ?
    C4 C5 H5A . . 121.6 ?
    C6 C5 H5A . . 121.6 ?
    N1 C6 C5 . . 131.94(13) ?
    N1 C6 C1 . . 105.49(12) ?
    C5 C6 C1 . . 122.55(13) ?
    N2 C7 N1 . . 112.72(12) ?
    N2 C7 C13 . . 125.88(13) ?
    N1 C7 C13 . . 121.40(12) ?
    O2 C8 O1 . . 123.07(13) ?
    O2 C8 C3 . . 124.77(13) ?
    O1 C8 C3 . . 112.16(12) ?
    O1 C9 C10 . . 107.38(12) ?
    O1 C9 H9A . . 110.2 ?
    C10 C9 H9A . . 110.2 ?
    O1 C9 H9B . . 110.2 ?
    C10 C9 H9B . . 110.2 ?
    H9A C9 H9B . . 108.5 ?
    C9 C10 H10A . . 109.5 ?
    C9 C10 H10B . . 109.5 ?
    H10A C10 H10B . . 109.5 ?
    C9 C10 H10C . . 109.5 ?
    H10A C10 H10C . . 109.5 ?
    H10B C10 H10C . . 109.5 ?
    N1 C11 C12 . . 111.97(11) ?
    N1 C11 H11A . . 109.2 ?
    C12 C11 H11A . . 109.2 ?
    N1 C11 H11B . . 109.2 ?
    C12 C11 H11B . . 109.2 ?
    H11A C11 H11B . . 107.9 ?
    O3 C12 C11 . . 113.35(12) ?
    O3 C12 H12A . . 108.9 ?
    C11 C12 H12A . . 108.9 ?
    O3 C12 H12B . . 108.9 ?
    C11 C12 H12B . . 108.9 ?
    H12A C12 H12B . . 107.7 ?
    C7 C13 C14 . . 114.12(12) ?
    C7 C13 H13A . . 108.7 ?
    C14 C13 H13A . . 108.7 ?
    C7 C13 H13B . . 108.7 ?
    C14 C13 H13B . . 108.7 ?
    H13A C13 H13B . . 107.6 ?
    C15 C14 C13 . . 113.25(12) ?
    C15 C14 H14A . . 108.9 ?
    C13 C14 H14A . . 108.9 ?
    C15 C14 H14B . . 108.9 ?
    C13 C14 H14B . . 108.9 ?
    H14A C14 H14B . . 107.7 ?
    C14 C15 H15A . . 109.5 ?
    C14 C15 H15B . . 109.5 ?
    H15A C15 H15B . . 109.5 ?
    C14 C15 H15C . . 109.5 ?
    H15A C15 H15C . . 109.5 ?
    H15B C15 H15C . . 109.5 ?
loop_
    _geom_torsion_atom_site_label_1
    _geom_torsion_atom_site_label_2
    _geom_torsion_atom_site_label_3
    _geom_torsion_atom_site_label_4
    _geom_torsion_site_symmetry_1
    _geom_torsion_site_symmetry_2
    _geom_torsion_site_symmetry_3
    _geom_torsion_site_symmetry_4
    _geom_torsion
    _geom_torsion_publ_flag
    C7 N2 C1 C2 . . . . 179.98(14) ?
    C7 N2 C1 C6 . . . . 0.06(15) ?
    N2 C1 C2 C3 . . . . -179.43(14) ?
    C6 C1 C2 C3 . . . . 0.5(2) ?
    C1 C2 C3 C4 . . . . 0.8(2) ?
    C1 C2 C3 C8 . . . . -179.97(12) ?
    C2 C3 C4 C5 . . . . -1.2(2) ?
    C8 C3 C4 C5 . . . . 179.59(13) ?
    C3 C4 C5 C6 . . . . 0.3(2) ?
    C7 N1 C6 C5 . . . . -178.15(14) ?
    C11 N1 C6 C5 . . . . 6.4(2) ?
    C7 N1 C6 C1 . . . . 0.39(14) ?
    C11 N1 C6 C1 . . . . -175.07(12) ?
    C4 C5 C6 N1 . . . . 179.43(13) ?
    C4 C5 C6 C1 . . . . 1.1(2) ?
    C2 C1 C6 N1 . . . . 179.78(12) ?
    N2 C1 C6 N1 . . . . -0.28(15) ?
    C2 C1 C6 C5 . . . . -1.5(2) ?
    N2 C1 C6 C5 . . . . 178.43(12) ?
    C1 N2 C7 N1 . . . . 0.20(15) ?
    C1 N2 C7 C13 . . . . -179.22(13) ?
    C6 N1 C7 N2 . . . . -0.39(15) ?
    C11 N1 C7 N2 . . . . 174.91(12) ?
    C6 N1 C7 C13 . . . . 179.07(12) ?
    C11 N1 C7 C13 . . . . -5.6(2) ?
    C9 O1 C8 O2 . . . . -0.5(2) ?
    C9 O1 C8 C3 . . . . 178.95(12) ?
    C2 C3 C8 O2 . . . . 16.6(2) ?
    C4 C3 C8 O2 . . . . -164.22(14) ?
    C2 C3 C8 O1 . . . . -162.86(12) ?
    C4 C3 C8 O1 . . . . 16.34(19) ?
    C8 O1 C9 C10 . . . . -163.28(12) ?
    C7 N1 C11 C12 . . . . -98.59(16) ?
    C6 N1 C11 C12 . . . . 75.92(16) ?
    N1 C11 C12 O3 . . . . 70.35(16) ?
    N2 C7 C13 C14 . . . . 7.5(2) ?
    N1 C7 C13 C14 . . . . -171.87(12) ?
    C7 C13 C14 C15 . . . . 73.93(16) ?
loop_
    _geom_hbond_atom_site_label_D
    _geom_hbond_atom_site_label_H
    _geom_hbond_atom_site_label_A
    _geom_hbond_site_symmetry_D
    _geom_hbond_site_symmetry_H
    _geom_hbond_site_symmetry_A
    _geom_hbond_distance_DH
    _geom_hbond_distance_HA
    _geom_hbond_distance_DA
    _geom_hbond_angle_DHA
    _geom_hbond_publ_flag
    O3 H3A N2 . . 2_557 0.86(3) 1.98(2) 2.8047(17) 159.6(17) yes
    C11 H11A O2 . . 1_455 0.99 2.48 3.2901(19) 139 yes
    C11 H11B O3 . . 2_457 0.99 2.46 3.2457(19) 136 no
