# Supplementary material for: Ethyl 1-(2-hy­droxy­eth­yl)-2-propyl-1H-benzimidazole-5-carboxyl­ate
Source: Acta Crystallogr Sect E Struct Rep Online. 2011 Sep 30;67(Pt 10):o2704. doi: 10.1107/S1600536811037421 (PMC3201285; doi:10.1107/S1600536811037421)
Supplement: Supplementary file 2 [file e-67-o2704-Isup2.hkl]

# 
# h,k,l, Fc-squared, Fo-squared, sigma(Fo-squared) and status flag 
# 
data_I
_shelx_title ' she07k10_0m in P-1 (100K)' 
_shelx_refln_list_code          4 
_shelx_F_calc_maximum      127.12 
_exptl_crystal_F_000       296.00 
_reflns_d_resolution_high  0.8410 
 
loop_ 
 _symmetry_equiv_pos_as_xyz 
 'x, y, z' 
 '-x, -y, -z' 
 
_cell_length_a     8.5081 
_cell_length_b     8.5573 
_cell_length_c    10.0117 
_cell_angle_alpha  94.671 
_cell_angle_beta  106.903 
_cell_angle_gamma  98.334 
 
_shelx_F_squared_multiplier     1.000 
 
loop_ 
 _refln_index_h 
 _refln_index_k 
 _refln_index_l 
 _refln_F_squared_calc 
 _refln_F_squared_meas 
 _refln_F_squared_sigma 
 _refln_observed_status 
   1   0   0      972.29      922.60      7.21 o 
   2   0   0      182.09      188.06      1.85 o 
   3   0   0       56.59       41.47      1.06 o 
   4   0   0      653.77      644.04      4.82 o 
   5   0   0        3.27        4.06      0.68 o 
   6   0   0       77.34       78.35      1.89 o 
   7   0   0       68.75       57.83      2.01 o 
   8   0   0       13.95       12.58      1.71 o 
   9   0   0        9.53       11.16      3.73 o 
  -9   1   0       20.87       25.74      2.93 o 
  -8   1   0       34.91       33.33      2.54 o 
  -7   1   0       37.87       35.15      2.15 o 
  -6   1   0      140.92      152.17      2.52 o 
  -5   1   0       53.75       50.68      1.44 o 
  -4   1   0     2264.20     2372.18     13.67 o 
  -3   1   0      119.67      119.82      1.62 o 
  -2   1   0     2514.17     2381.80     34.07 o 
  -1   1   0      110.11       84.17      1.03 o 
   0   1   0      196.83      206.92      1.96 o 
   1   1   0      240.32      200.82      2.03 o 
   2   1   0       64.65       57.24      1.38 o 
   3   1   0      127.64      133.31      1.56 o 
   4   1   0        0.50       -0.27      0.44 o 
   5   1   0       25.48       27.73      1.20 o 
   6   1   0        0.31        1.11      0.74 o 
   7   1   0        3.98        1.93      1.04 o 
   8   1   0       21.95       16.67      1.92 o 
   9   1   0       25.88       25.83      8.62 o 
  -9   2   0       24.39       28.61      2.60 o 
  -8   2   0        0.29        1.25      1.51 o 
  -7   2   0      123.89      100.46      3.04 o 
  -6   2   0      192.00      201.74      3.83 o 
  -5   2   0       56.03       63.82      1.93 o 
  -4   2   0      813.95      892.87      8.22 o 
  -3   2   0      181.14      180.11      3.94 o 
  -2   2   0      632.74      607.93      4.07 o 
  -1   2   0      698.55      682.31      4.40 o 
   0   2   0      124.99      109.19      1.41 o 
   1   2   0      490.94      507.70      3.91 o 
   2   2   0      119.10      130.41      1.68 o 
   3   2   0       93.53       96.22      1.37 o 
   4   2   0      118.94      123.70      1.72 o 
   5   2   0      123.99      133.54      2.12 o 
   6   2   0       12.00       10.82      1.26 o 
   7   2   0      172.17      186.05      4.26 o 
   8   2   0      277.99      288.79      7.14 o 
   9   2   0        0.34        4.90      2.72 o 
  -9   3   0        2.15        6.96      1.71 o 
  -8   3   0       38.71       30.20      2.62 o 
  -7   3   0      197.10      178.98      4.03 o 
  -6   3   0       91.64       87.50      2.80 o 
  -5   3   0       23.09       22.20      1.76 o 
  -4   3   0       40.06       50.95      1.40 o 
  -3   3   0        0.01        0.04      0.39 o 
  -2   3   0      312.27      315.49      2.60 o 
  -1   3   0        1.68        2.02      0.37 o 
   0   3   0      158.50      155.79      1.90 o 
   1   3   0       20.75       18.89      0.83 o 
   2   3   0      300.75      296.49      3.08 o 
   3   3   0       83.40       79.89      1.50 o 
   4   3   0       98.09       97.70      1.90 o 
   5   3   0       19.78       22.30      1.47 o 
   6   3   0      790.35      810.55      8.05 o 
   7   3   0      612.54      627.76     10.34 o 
   8   3   0        2.91        0.93      2.40 o 
  -9   4   0       36.96       49.03      4.72 o 
  -8   4   0        2.33        1.45      1.35 o 
  -7   4   0       36.80       29.11      2.13 o 
  -6   4   0      473.54      457.08      6.36 o 
  -5   4   0       68.83       76.51      2.01 o 
  -4   4   0       45.36       43.20      1.47 o 
  -3   4   0      147.24      143.73      1.86 o 
  -2   4   0      203.53      214.11      2.69 o 
  -1   4   0      395.09      392.13      2.99 o 
   0   4   0       14.48       17.88      0.90 o 
   1   4   0       18.39       20.95      1.05 o 
   2   4   0      114.57      102.46      2.15 o 
   3   4   0      110.62      120.01      2.31 o 
   4   4   0      310.05      315.68      4.23 o 
   5   4   0       38.81       43.70      2.05 o 
   6   4   0      127.15      124.78      4.62 o 
   7   4   0      104.47      103.84      5.97 o 
   8   4   0        1.69        1.50      2.80 o 
  -9   5   0        4.50        7.97      2.57 o 
  -8   5   0       88.89       92.63      4.33 o 
  -7   5   0      135.74      120.41      4.04 o 
  -6   5   0      447.98      438.82      9.74 o 
  -5   5   0       36.47       41.10      2.22 o 
  -4   5   0        0.09       -0.28      0.54 o 
  -3   5   0      336.22      344.75      3.46 o 
  -2   5   0      590.88      622.07      4.64 o 
  -1   5   0      211.49      218.88      2.35 o 
   0   5   0      202.46      195.02      2.49 o 
   1   5   0        4.37        2.40      0.75 o 
   2   5   0       26.58       32.40      2.04 o 
   3   5   0      749.09      773.72      7.30 o 
   4   5   0        0.82        2.43      0.90 o 
   5   5   0      107.69      108.81      7.46 o 
   6   5   0       13.49        8.32      2.95 o 
   7   5   0        0.73        2.44      2.90 o 
  -8   6   0      134.48      127.12      4.56 o 
  -7   6   0      179.69      173.99      4.99 o 
  -6   6   0      225.58      222.96      5.34 o 
  -5   6   0       77.50       80.46      2.94 o 
  -4   6   0        3.22        3.73      0.94 o 
  -3   6   0      250.85      260.83      2.95 o 
  -2   6   0       24.80       19.07      0.97 o 
  -1   6   0        7.48        7.52      0.80 o 
   0   6   0      202.53      205.61      3.02 o 
   1   6   0       60.05       62.52      1.91 o 
   2   6   0       47.71       50.85      2.02 o 
   3   6   0       13.69       14.80      1.55 o 
   4   6   0      104.83      109.90      6.63 o 
   5   6   0        0.06       -0.10      2.17 o 
   6   6   0        0.01        1.43      2.66 o 
  -8   7   0        1.12        5.13      1.79 o 
  -7   7   0       25.02       30.14      2.88 o 
  -6   7   0      101.77      102.78      4.03 o 
  -5   7   0        0.33        1.32      1.35 o 
  -4   7   0      176.51      165.34      3.95 o 
  -3   7   0        1.04        0.81      0.87 o 
  -2   7   0       93.18       94.83      2.14 o 
  -1   7   0      482.83      494.63      4.61 o 
   0   7   0       73.10       75.42      2.22 o 
   1   7   0       92.18       92.41      2.46 o 
   2   7   0        4.82        2.75      1.07 o 
   3   7   0       51.59       49.37      4.70 o 
   4   7   0      105.66       98.77      6.15 o 
   5   7   0        0.06        0.36      2.29 o 
  -7   8   0        0.22        1.77      2.35 o 
  -6   8   0       10.64        8.53      2.13 o 
  -5   8   0      208.14      195.63      5.41 o 
  -4   8   0       54.66       60.02      2.84 o 
  -3   8   0       68.33       67.37      2.39 o 
  -2   8   0      127.00      121.11      2.91 o 
  -1   8   0        7.01        8.17      1.06 o 
   0   8   0      383.91      382.06      5.42 o 
   1   8   0       12.87       11.43      1.23 o 
   2   8   0       52.75       46.87      5.78 o 
   3   8   0      159.03      160.59      7.18 o 
   4   8   0        9.79        8.13      3.05 o 
  -5   9   0      234.06      210.99     20.57 o 
  -4   9   0      290.65      314.54      6.73 o 
  -3   9   0       11.95       11.90      1.65 o 
  -2   9   0       78.72       79.12      2.86 o 
  -1   9   0       13.26       14.07      1.73 o 
   0   9   0        3.45        3.59      1.06 o 
   1   9   0       25.36       17.28      2.90 o 
   2   9   0       16.56       14.34      3.26 o 
  -3  10   0        8.02        4.04      1.59 o 
  -2  10   0        0.18        0.72      1.39 o 
  -1  10   0        0.61        2.30      1.25 o 
   0 -10   1       12.61       10.10      1.86 o 
   1 -10   1        0.00        0.11      1.29 o 
   2 -10   1        6.36       10.07      1.85 o 
   3 -10   1       16.93       16.91      2.21 o 
  -3  -9   1      133.91      138.14     11.58 o 
  -2  -9   1       35.79       34.64     10.13 o 
  -1  -9   1        1.22        1.21      1.27 o 
   0  -9   1        2.25        1.24      0.96 o 
   1  -9   1       14.93       13.97      1.98 o 
   2  -9   1        1.50        0.65      1.36 o 
   3  -9   1       16.39       17.44      2.16 o 
   4  -9   1        2.09        3.30      1.57 o 
   5  -9   1      229.05      234.53      6.02 o 
  -4  -8   1        1.32        2.74      2.48 o 
  -3  -8   1       17.78       21.15      5.23 o 
  -2  -8   1       42.24       49.43      3.50 o 
  -1  -8   1      107.01      105.96      2.59 o 
   0  -8   1        0.12        2.15      0.74 o 
   1  -8   1        4.97        4.30      0.89 o 
   2  -8   1       83.01       84.04      2.45 o 
   3  -8   1       53.00       54.76      3.34 o 
   4  -8   1       97.19      101.92      3.84 o 
   5  -8   1       95.79       95.01      4.38 o 
   6  -8   1        0.05        2.71      1.84 o 
  -5  -7   1       65.21       72.25      5.36 o 
  -4  -7   1       10.28        8.55      2.87 o 
  -3  -7   1      200.96      211.37      5.55 o 
  -2  -7   1      151.07      163.97      3.24 o 
  -1  -7   1       46.64       48.35      1.87 o 
   0  -7   1        5.36        5.00      0.83 o 
   1  -7   1      375.18      381.47      3.99 o 
   2  -7   1       35.51       42.19      1.47 o 
   3  -7   1       13.83       10.76      1.11 o 
   4  -7   1      544.60      557.80      6.84 o 
   5  -7   1        1.98        1.20      1.22 o 
   6  -7   1       51.05       53.73      4.04 o 
   7  -7   1       71.58       71.33      4.05 o 
  -6  -6   1       73.34       76.38      8.98 o 
  -5  -6   1        0.10        0.71      1.59 o 
  -4  -6   1      257.41      265.88      5.94 o 
  -3  -6   1       10.73        9.11      1.41 o 
  -2  -6   1      452.54      469.99      5.32 o 
  -1  -6   1       63.24       63.34      1.78 o 
   0  -6   1      146.51      165.15      2.71 o 
   1  -6   1       47.92       44.24      1.27 o 
   2  -6   1      124.92      128.78      1.97 o 
   3  -6   1      240.98      257.46      3.66 o 
   4  -6   1      287.17      294.77      4.32 o 
   5  -6   1       12.36       13.44      1.84 o 
   6  -6   1       50.77       52.00      3.05 o 
   7  -6   1       73.68       72.10      3.92 o 
   8  -6   1        1.14        3.39      1.56 o 
  -7  -5   1       52.10       50.93      6.11 o 
  -6  -5   1       78.56       78.45      4.01 o 
  -5  -5   1      294.27      296.64      5.34 o 
  -4  -5   1       18.19       16.37      1.65 o 
  -3  -5   1        1.28        2.70      0.74 o 
  -2  -5   1       86.31       77.56      2.03 o 
  -1  -5   1      169.98      169.00      2.71 o 
   0  -5   1      342.70      358.54      3.52 o 
   1  -5   1        2.04        1.06      0.48 o 
   2  -5   1      328.35      341.62      3.02 o 
   3  -5   1       15.49       12.55      0.88 o 
   4  -5   1      219.35      220.00      3.23 o 
   5  -5   1       81.45       83.11      2.30 o 
   6  -5   1        7.23        6.25      1.35 o 
   7  -5   1        1.05        2.85      1.42 o 
   8  -5   1      235.07      222.60      7.96 o 
  -8  -4   1       25.09       24.77      4.08 o 
  -7  -4   1       14.80        8.62      2.77 o 
  -6  -4   1       17.44       21.91      2.62 o 
  -5  -4   1       23.84       24.55      1.90 o 
  -4  -4   1       11.60       14.03      1.03 o 
  -3  -4   1       43.70       46.29      1.54 o 
  -2  -4   1      295.91      293.95      2.98 o 
  -1  -4   1       44.85       47.09      1.29 o 
   0  -4   1      776.94      789.25      5.42 o 
   1  -4   1       54.47       51.67      1.19 o 
   2  -4   1        1.47        0.57      0.47 o 
   3  -4   1        9.32       10.91      0.84 o 
   4  -4   1      390.47      401.74      4.24 o 
   5  -4   1      123.29      120.78      2.77 o 
   6  -4   1        1.29        1.37      1.09 o 
   7  -4   1        3.23        2.41      1.12 o 
   8  -4   1        7.90        5.79      1.61 o 
   9  -4   1        0.46        3.80      1.67 o 
  -8  -3   1       50.15       45.84      3.73 o 
  -7  -3   1       44.25       47.39      2.69 o 
  -6  -3   1       55.96       57.64      2.60 o 
  -5  -3   1        4.36        6.18      0.97 o 
  -4  -3   1      249.13      282.06      3.28 o 
  -3  -3   1      876.98      906.51      6.83 o 
  -2  -3   1      120.85      107.08      1.68 o 
  -1  -3   1      112.61      124.34      1.75 o 
   0  -3   1       40.54       43.48      1.08 o 
   1  -3   1      341.15      363.76      3.09 o 
   2  -3   1      906.04      910.26      7.11 o 
   3  -3   1       30.80       32.38      1.15 o 
   4  -3   1      296.59      314.40      3.78 o 
   5  -3   1      252.28      268.15      4.32 o 
   6  -3   1      158.56      148.54      3.51 o 
   7  -3   1      182.86      171.90      3.95 o 
   8  -3   1      115.27      101.49      3.32 o 
   9  -3   1       46.89       60.85      6.85 o 
  -9  -2   1        0.50       -3.08      2.13 o 
  -8  -2   1        0.02        1.83      1.32 o 
  -7  -2   1      310.37      313.71      5.57 o 
  -6  -2   1       37.15       41.70      3.08 o 
  -5  -2   1      462.90      464.71      4.22 o 
  -4  -2   1      119.16      107.96      1.64 o 
  -3  -2   1      156.04      156.70      1.80 o 
  -2  -2   1      214.53      205.95      2.22 o 
  -1  -2   1        8.84        8.14      0.60 o 
   0  -2   1      593.84      551.40      3.73 o 
   1  -2   1       13.74       17.35      2.45 o 
   2  -2   1      307.36      315.67      3.35 o 
   3  -2   1       47.49       49.16      1.43 o 
   4  -2   1        0.04        0.63      0.75 o 
   5  -2   1       74.99       89.58      1.95 o 
   6  -2   1      129.32      144.08      3.33 o 
   7  -2   1        0.11        0.13      1.28 o 
   8  -2   1      160.69      171.94      4.58 o 
   9  -2   1        1.60        1.87      1.64 o 
  -9  -1   1       70.84       79.05      8.69 o 
  -8  -1   1      432.22      427.88      9.15 o 
  -7  -1   1     1243.26     1205.14     11.22 o 
  -6  -1   1       40.60       40.73      1.50 o 
  -5  -1   1      124.99      112.87      1.85 o 
  -4  -1   1      229.17      214.22      2.28 o 
  -3  -1   1      420.64      402.87      3.03 o 
  -2  -1   1       41.19       43.38      0.98 o 
  -1  -1   1      303.16      286.37      2.55 o 
   0  -1   1      292.90      272.31      6.05 o 
   1  -1   1     2406.75     2228.64     30.30 o 
   2  -1   1      146.69      139.93      1.68 o 
   3  -1   1        9.56        9.09      0.65 o 
   4  -1   1       27.84       29.29      1.22 o 
   5  -1   1       69.23       70.04      1.68 o 
   6  -1   1       30.86       26.23      1.26 o 
   7  -1   1      157.68      145.92      3.41 o 
   8  -1   1      109.42      102.10      3.65 o 
   9  -1   1       46.18       48.41      3.97 o 
  -9   0   1       27.03       30.34      3.06 o 
  -8   0   1        9.56        9.39      1.67 o 
  -7   0   1       67.93       77.41      2.24 o 
  -6   0   1        5.07        4.86      0.71 o 
  -5   0   1      235.67      241.98      2.67 o 
  -4   0   1      327.68      340.36      2.97 o 
  -3   0   1      113.43      112.76      1.47 o 
  -2   0   1      804.91      771.13      8.07 o 
  -1   0   1       67.97       54.32      0.71 o 
   0   0   1     2713.19     2554.35     21.23 o 
   1   0   1     2493.06     2320.34     19.22 o 
   2   0   1        1.49        1.08      0.46 o 
   3   0   1      817.99      843.12      5.54 o 
   4   0   1      153.89      177.87      2.22 o 
   5   0   1        8.75        8.65      0.84 o 
   6   0   1       50.35       51.09      1.60 o 
   7   0   1      185.78      179.50      3.61 o 
   8   0   1        0.84        1.47      1.97 o 
   9   0   1      143.28      147.80      7.30 o 
  -9   1   1        3.00        5.37      1.99 o 
  -8   1   1        1.36        1.48      1.13 o 
  -7   1   1        4.85        4.15      0.93 o 
  -6   1   1       91.57       92.48      2.08 o 
  -5   1   1      420.16      413.18      3.62 o 
  -4   1   1      311.48      369.53      4.81 o 
  -3   1   1       22.11       23.14      0.87 o 
  -2   1   1     1810.70     1618.53     15.81 o 
  -1   1   1      273.24      253.54      2.64 o 
   0   1   1       58.55       47.27      0.91 o 
   1   1   1     4532.21     4283.73     39.30 o 
   2   1   1     2668.47     2492.59     22.01 o 
   3   1   1        0.04       -0.17      0.52 o 
   4   1   1      285.97      309.10      2.90 o 
   5   1   1       13.25       12.07      0.87 o 
   6   1   1        7.38        5.14      1.17 o 
   7   1   1      199.63      198.21      4.54 o 
   8   1   1       12.43       12.56      1.97 o 
   9   1   1       18.30       15.18      6.03 o 
  -9   2   1      127.66      138.11      6.58 o 
  -8   2   1        0.49        0.53      1.14 o 
  -7   2   1       32.98       30.10      2.08 o 
  -6   2   1       31.76       31.71      1.53 o 
  -5   2   1      142.72      146.44      2.63 o 
  -4   2   1      113.37      114.29      2.24 o 
  -3   2   1      432.35      441.15      4.24 o 
  -2   2   1      847.46      834.18      6.25 o 
  -1   2   1    11090.08    10528.57     56.92 o 
   0   2   1     5810.52     5665.92     28.20 o 
   1   2   1     1056.75     1012.92      8.03 o 
   2   2   1       70.78       77.12      1.45 o 
   3   2   1       80.17       85.41      1.75 o 
   4   2   1       27.64       30.57      1.45 o 
   5   2   1      378.33      375.71      4.62 o 
   6   2   1       68.92       67.31      3.20 o 
   7   2   1      172.09      178.22      5.12 o 
   8   2   1        9.51        9.38      4.14 o 
  -9   3   1      145.54      133.77      4.41 o 
  -8   3   1       47.47       44.01      2.48 o 
  -7   3   1      214.54      202.86      4.65 o 
  -6   3   1      151.33      129.56      3.23 o 
  -5   3   1      228.80      238.85      4.02 o 
  -4   3   1       75.13       85.17      2.10 o 
  -3   3   1      187.59      196.05      2.96 o 
  -2   3   1      163.20      159.73      1.61 o 
  -1   3   1      304.92      291.86      2.38 o 
   0   3   1      500.69      485.99      3.47 o 
   1   3   1      631.00      628.42      4.54 o 
   2   3   1       64.34       56.29      1.47 o 
   3   3   1      350.93      349.72      4.04 o 
   4   3   1       40.09       50.00      2.69 o 
   5   3   1       29.22       31.34      2.12 o 
   6   3   1        8.06        5.89      1.79 o 
   7   3   1      220.81      219.21      7.88 o 
   8   3   1       85.11       92.49      5.92 o 
  -9   4   1        0.85        2.80      1.89 o 
  -8   4   1      302.81      297.36      7.03 o 
  -7   4   1       38.65       39.47      2.46 o 
  -6   4   1       82.62       79.43      2.80 o 
  -5   4   1      128.24      149.53      3.39 o 
  -4   4   1      363.73      377.07      4.67 o 
  -3   4   1        9.60       15.42      1.06 o 
  -2   4   1      373.13      378.64      3.10 o 
  -1   4   1      246.33      252.39      2.56 o 
   0   4   1       25.21       29.52      0.97 o 
   1   4   1       23.85       24.29      1.21 o 
   2   4   1      333.84      334.18      4.45 o 
   3   4   1        6.60        5.20      0.82 o 
   4   4   1        2.97        1.08      1.10 o 
   5   4   1      100.95      103.32      4.05 o 
   6   4   1        0.00       -1.61      4.71 o 
   7   4   1       82.23       78.56      6.72 o 
  -9   5   1       24.23       32.31      3.06 o 
  -8   5   1       65.60       58.87      3.47 o 
  -7   5   1        0.29       -0.14      1.21 o 
  -6   5   1      182.84      172.44      4.06 o 
  -5   5   1       15.71       13.69      1.48 o 
  -4   5   1      140.93      156.27      3.16 o 
  -3   5   1       27.49       29.93      1.04 o 
  -2   5   1      428.18      408.34      3.85 o 
  -1   5   1       45.00       40.15      1.24 o 
   0   5   1        5.36        5.54      0.63 o 
   1   5   1       74.51       73.01      1.78 o 
   2   5   1       23.01       22.63      1.29 o 
   3   5   1       58.62       62.88      3.46 o 
   4   5   1       20.57       19.96      2.43 o 
   5   5   1       23.03       22.97      6.57 o 
   6   5   1      295.47      298.25      9.62 o 
   7   5   1      101.45      110.12      7.25 o 
  -8   6   1       24.89       22.37      2.54 o 
  -7   6   1      110.33      110.92      4.16 o 
  -6   6   1       19.55       17.59      2.10 o 
  -5   6   1        2.36        1.61      1.07 o 
  -4   6   1      153.58      147.46      3.33 o 
  -3   6   1        6.25        4.29      0.71 o 
  -2   6   1       56.84       57.97      1.50 o 
  -1   6   1       94.79       96.67      1.93 o 
   0   6   1      757.71      748.73      6.23 o 
   1   6   1       66.38       69.67      1.97 o 
   2   6   1       61.36       56.49      1.92 o 
   3   6   1        1.08        0.55      1.41 o 
   4   6   1      199.96      206.33      7.57 o 
   5   6   1      108.02      112.13      6.27 o 
   6   6   1       21.17       23.82      7.61 o 
  -8   7   1      122.38      117.30      4.68 o 
  -7   7   1      260.43      263.59      6.41 o 
  -6   7   1        3.86        3.43      1.48 o 
  -5   7   1      255.50      255.77      5.22 o 
  -4   7   1      110.57      107.24      3.07 o 
  -3   7   1        9.92        9.87      1.18 o 
  -2   7   1       21.22       23.41      1.64 o 
  -1   7   1       32.18       34.04      1.64 o 
   0   7   1       36.63       35.62      1.63 o 
   1   7   1       28.49       25.30      1.41 o 
   2   7   1       19.34       18.33      2.69 o 
   3   7   1       23.92       22.37      2.57 o 
   4   7   1       30.85       26.63      4.12 o 
   5   7   1       27.89       24.64      4.04 o 
  -7   8   1        1.60        2.78      1.64 o 
  -6   8   1       14.05       13.09      2.09 o 
  -5   8   1       50.04       52.20      3.22 o 
  -4   8   1      192.95      206.03      5.31 o 
  -3   8   1      136.02      138.43      3.18 o 
  -2   8   1        3.53        4.19      0.91 o 
  -1   8   1       55.21       50.25      1.85 o 
   0   8   1       20.14       16.54      1.91 o 
   1   8   1        0.98        3.50      1.58 o 
   2   8   1       14.98       11.80      2.04 o 
   3   8   1       84.35       78.55      5.62 o 
   4   8   1       69.88       60.30     11.97 o 
  -5   9   1       66.31       73.78      4.66 o 
  -4   9   1       21.09       17.17      2.61 o 
  -3   9   1        1.47        1.95      1.27 o 
  -2   9   1      171.48      177.65      3.96 o 
  -1   9   1       30.55       30.00      2.47 o 
   0   9   1       25.06       24.69      2.36 o 
   1   9   1       55.46       57.74      3.59 o 
   2   9   1       32.30       30.28      3.90 o 
  -2  10   1      128.92      134.61      6.12 o 
   0 -10   2       63.11       60.37      4.63 o 
   1 -10   2       57.89       61.34      3.49 o 
   2 -10   2       14.80       19.08      2.29 o 
  -3  -9   2       66.73       44.36      5.89 o 
  -2  -9   2       27.22       23.16      2.57 o 
  -1  -9   2        0.96       -1.34      1.51 o 
   0  -9   2       16.49       15.21      2.48 o 
   1  -9   2       17.77       11.19      1.56 o 
   2  -9   2      267.85      289.72      6.27 o 
   3  -9   2       36.02       46.48      3.16 o 
   4  -9   2       53.49       47.73      3.50 o 
   5  -9   2        0.00        3.61      1.54 o 
  -4  -8   2        0.04        1.23      2.49 o 
  -3  -8   2       45.26       49.63      3.44 o 
  -2  -8   2      189.82      195.91      4.83 o 
  -1  -8   2      150.54      157.98      5.65 o 
   0  -8   2        0.68        0.34      0.83 o 
   1  -8   2        2.91        5.03      0.92 o 
   2  -8   2        3.72        2.49      1.09 o 
   3  -8   2        4.62        2.84      1.66 o 
   4  -8   2      114.27      116.82      4.08 o 
   5  -8   2       36.79       39.62      4.02 o 
   6  -8   2       30.39       35.93      3.55 o 
  -6  -7   2        6.16        3.43      2.93 o 
  -5  -7   2       25.35       20.89      3.83 o 
  -4  -7   2      228.71      217.56      5.84 o 
  -3  -7   2       10.25       11.63      1.99 o 
  -2  -7   2       39.40       40.39      4.48 o 
  -1  -7   2        9.72       10.09      1.17 o 
   0  -7   2       33.52       30.57      1.55 o 
   1  -7   2       13.89       11.60      1.16 o 
   2  -7   2        0.35        1.12      0.80 o 
   3  -7   2       33.92       33.74      1.96 o 
   4  -7   2      420.33      429.81      7.30 o 
   5  -7   2      478.99      469.13      8.05 o 
   6  -7   2      152.91      139.85      5.25 o 
   7  -7   2        0.01        3.68      1.88 o 
  -7  -6   2        5.35        2.25      2.98 o 
  -6  -6   2       49.89       55.35      5.01 o 
  -5  -6   2        9.27        8.74      1.60 o 
  -4  -6   2       41.85       40.88      2.99 o 
  -3  -6   2        3.53        2.70      1.07 o 
  -2  -6   2      274.66      276.92      3.60 o 
  -1  -6   2       55.05       51.18      1.63 o 
   0  -6   2      344.83      367.54      4.10 o 
   1  -6   2       37.64       46.99      1.64 o 
   2  -6   2       60.54       61.66      1.70 o 
   3  -6   2       47.62       45.93      1.55 o 
   4  -6   2       21.02       17.60      1.57 o 
   5  -6   2      486.48      482.23      6.90 o 
   6  -6   2      187.68      171.19      5.48 o 
   7  -6   2        0.04        2.48      1.77 o 
   8  -6   2       52.42       53.22      3.89 o 
  -7  -5   2        0.33       -1.68      1.98 o 
  -6  -5   2      134.13      130.45      3.89 o 
  -5  -5   2        5.34        3.77      1.33 o 
  -4  -5   2       15.36       17.74      2.55 o 
  -3  -5   2        0.76        2.31      0.66 o 
  -2  -5   2       27.24       30.46      1.18 o 
  -1  -5   2        0.96        0.55      0.57 o 
   0  -5   2       98.44       98.73      1.79 o 
   1  -5   2     1127.43     1203.78      9.02 o 
   2  -5   2      235.44      241.56      3.12 o 
   3  -5   2      256.31      247.68      3.36 o 
   4  -5   2      406.85      412.94      4.66 o 
   5  -5   2       30.75       31.60      1.77 o 
   6  -5   2      297.97      295.38      5.27 o 
   7  -5   2        0.08        0.84      2.45 o 
   8  -5   2      129.25      126.12      5.03 o 
  -8  -4   2        2.07        2.78      2.06 o 
  -7  -4   2       15.05       20.43      2.09 o 
  -6  -4   2       34.23       35.32      2.41 o 
  -5  -4   2       91.56       93.80      2.57 o 
  -4  -4   2      107.82      117.38      2.65 o 
  -3  -4   2      587.53      584.81      6.13 o 
  -2  -4   2        0.04        0.98      0.39 o 
  -1  -4   2      606.38      632.85      5.12 o 
   0  -4   2      166.78      168.54      2.25 o 
   1  -4   2      276.99      295.74      5.24 o 
   2  -4   2     1123.84     1115.60      8.46 o 
   3  -4   2        7.17        8.52      0.75 o 
   4  -4   2      330.60      345.94      3.99 o 
   5  -4   2       25.31       30.09      1.66 o 
   6  -4   2        5.11        5.10      1.02 o 
   7  -4   2       66.95       64.67      4.54 o 
   8  -4   2        1.06        2.80      1.97 o 
  -9  -3   2        1.62        1.32      2.17 o 
  -8  -3   2       58.44       57.13      3.16 o 
  -7  -3   2       44.35       49.99      2.80 o 
  -6  -3   2       50.93       51.12      2.14 o 
  -5  -3   2      366.05      373.11      4.39 o 
  -4  -3   2      166.94      155.76      2.43 o 
  -3  -3   2      517.67      561.16      5.62 o 
  -2  -3   2       61.76       64.86      1.57 o 
  -1  -3   2      359.83      361.99      3.25 o 
   0  -3   2       76.38       76.79      1.56 o 
   1  -3   2        0.90        2.16      0.58 o 
   2  -3   2      286.26      298.74      4.05 o 
   3  -3   2       32.54       32.30      0.94 o 
   4  -3   2      142.30      126.77      2.25 o 
   5  -3   2       21.81       24.09      1.70 o 
   6  -3   2       56.26       48.04      2.35 o 
   7  -3   2      187.94      172.18      4.16 o 
   8  -3   2      123.07      124.46      9.45 o 
  -9  -2   2       22.01       24.87      2.42 o 
  -8  -2   2       86.70       94.44      3.56 o 
  -7  -2   2      148.98      152.60      3.45 o 
  -6  -2   2      397.14      388.87      4.64 o 
  -5  -2   2       52.59       57.14      1.49 o 
  -4  -2   2      311.76      324.51      3.19 o 
  -3  -2   2      390.57      404.64      3.44 o 
  -2  -2   2      324.69      323.87      3.23 o 
  -1  -2   2        8.97       13.69      0.68 o 
   0  -2   2     1847.70     1653.22     14.09 o 
   1  -2   2      102.03      100.59      1.90 o 
   2  -2   2       45.10       41.84      1.09 o 
   3  -2   2      457.94      459.84      3.84 o 
   4  -2   2       98.75      106.14      2.02 o 
   5  -2   2       65.52       71.01      1.91 o 
   6  -2   2      218.51      209.55      4.02 o 
   7  -2   2       30.26       26.71      2.12 o 
   8  -2   2       47.31       35.29      2.69 o 
   9  -2   2       78.94      105.30      9.87 o 
  -9  -1   2       85.56       87.84      4.39 o 
  -8  -1   2       15.06       16.37      1.92 o 
  -7  -1   2      473.08      468.13      5.95 o 
  -6  -1   2      472.40      471.95      4.60 o 
  -5  -1   2      135.77      158.54      2.17 o 
  -4  -1   2      302.58      320.82      2.75 o 
  -3  -1   2       87.85       67.97      1.28 o 
  -2  -1   2     1429.96     1307.45      8.94 o 
  -1  -1   2       38.77       23.29      1.65 o 
   0  -1   2       19.99       17.59      1.15 o 
   1  -1   2       10.06       10.97      0.92 o 
   2  -1   2     2986.44     2896.33     19.78 o 
   3  -1   2       13.68       13.64      0.86 o 
   4  -1   2      619.66      680.89      5.73 o 
   5  -1   2       59.03       61.51      1.83 o 
   6  -1   2       33.49       27.85      1.53 o 
   7  -1   2        0.94        1.92      1.42 o 
   8  -1   2        3.27        3.69      1.99 o 
   9  -1   2       44.69       54.97      5.39 o 
  -9   0   2       47.64       48.77      3.62 o 
  -8   0   2      354.77      357.38      5.33 o 
  -7   0   2      217.95      222.29      3.52 o 
  -6   0   2       12.55       10.42      0.91 o 
  -5   0   2        4.60        8.19      0.87 o 
  -4   0   2      461.80      483.31      3.94 o 
  -3   0   2      527.01      526.93      3.53 o 
  -2   0   2     5087.83     4816.59     34.38 o 
  -1   0   2      430.46      431.77      3.12 o 
   0   0   2        1.88        0.10      0.31 o 
   1   0   2      359.82      320.98      3.10 o 
   2   0   2      338.24      300.60      3.17 o 
   3   0   2      301.31      306.41      3.08 o 
   4   0   2      459.58      511.88      4.62 o 
   5   0   2        4.99        6.03      0.92 o 
   6   0   2      171.78      175.31      3.42 o 
   7   0   2      145.07      147.97      4.05 o 
   8   0   2       10.21       11.53      3.26 o 
 -10   1   2        6.11       11.02      2.27 o 
  -9   1   2       23.35       22.93      2.78 o 
  -8   1   2      142.38      124.31      3.29 o 
  -7   1   2      240.58      234.49      4.24 o 
  -6   1   2       10.81       12.38      1.71 o 
  -5   1   2        0.26       -0.21      0.46 o 
  -4   1   2      262.04      264.46      2.84 o 
  -3   1   2        7.19        6.66      0.53 o 
  -2   1   2      186.43      173.25      1.63 o 
  -1   1   2      813.50      744.37      5.43 o 
   0   1   2     5001.47     4724.28     28.22 o 
   1   1   2       92.51       94.21      2.24 o 
   2   1   2      357.42      357.34      4.78 o 
   3   1   2        0.58        0.67      0.63 o 
   4   1   2      731.42      745.31      6.56 o 
   5   1   2       16.34       17.52      1.29 o 
   6   1   2       95.48       99.66      3.28 o 
   7   1   2      337.69      332.56      6.92 o 
   8   1   2        1.26       -0.23      1.71 o 
 -10   2   2        4.33        6.53      2.17 o 
  -9   2   2       60.53       70.49      4.06 o 
  -8   2   2       52.91       58.51      2.52 o 
  -7   2   2        5.45        1.99      1.05 o 
  -6   2   2       19.92       22.32      1.33 o 
  -5   2   2      396.60      402.87      5.08 o 
  -4   2   2      221.89      219.15      3.05 o 
  -3   2   2        0.34        2.25      0.45 o 
  -2   2   2       95.42      101.42      1.53 o 
  -1   2   2      592.61      590.12      4.13 o 
   0   2   2    16160.37    15558.61     85.31 o 
   1   2   2     1068.92     1105.14     11.12 o 
   2   2   2      215.49      213.47      4.01 o 
   3   2   2       76.87       73.08      3.49 o 
   4   2   2      608.68      596.00      7.20 o 
   5   2   2        5.42        7.20      1.41 o 
   6   2   2        3.29        1.65      1.49 o 
   7   2   2       18.94       14.77      2.61 o 
   8   2   2       92.71       99.72      5.94 o 
  -9   3   2        3.34        7.52      1.62 o 
  -8   3   2       93.61       84.94      2.96 o 
  -7   3   2        0.49       -0.95      1.03 o 
  -6   3   2       12.58       15.28      1.55 o 
  -5   3   2       34.51       35.44      1.75 o 
  -4   3   2      722.55      759.92      6.84 o 
  -3   3   2       70.76       77.77      1.50 o 
  -2   3   2       33.70       38.37      0.97 o 
  -1   3   2       23.11       21.26      0.91 o 
   0   3   2      207.48      213.33      1.99 o 
   1   3   2       18.76       23.69      1.73 o 
   2   3   2       10.89       13.27      1.70 o 
   3   3   2       37.19       44.28      2.22 o 
   4   3   2        5.12        4.09      1.26 o 
   5   3   2        0.33        1.46      2.40 o 
   6   3   2       92.12       90.51      4.00 o 
   7   3   2       30.27       34.11      5.97 o 
  -9   4   2       69.10       72.37      3.56 o 
  -8   4   2       70.25       66.64      3.31 o 
  -7   4   2      117.29      109.05      3.35 o 
  -6   4   2       16.37       17.60      1.74 o 
  -5   4   2      125.88      119.50      2.83 o 
  -4   4   2      134.29      136.39      3.04 o 
  -3   4   2       51.05       47.19      1.37 o 
  -2   4   2       60.04       69.65      1.40 o 
  -1   4   2     1166.08     1190.06      7.43 o 
   0   4   2      524.61      555.74      4.12 o 
   1   4   2      266.33      259.97      2.46 o 
   2   4   2      247.15      245.91      5.11 o 
   3   4   2       53.70       50.32      3.52 o 
   4   4   2       45.90       49.81      3.44 o 
   5   4   2       38.33       41.41      3.22 o 
   6   4   2       60.80       63.43      4.94 o 
   7   4   2       88.63       92.31      6.01 o 
  -9   5   2        0.03        1.55      1.75 o 
  -8   5   2      263.78      247.96      5.97 o 
  -7   5   2      471.43      446.76      7.71 o 
  -6   5   2       41.07       44.05      2.55 o 
  -5   5   2      202.55      204.03      4.21 o 
  -4   5   2      161.40      178.61      2.70 o 
  -3   5   2        0.32        0.24      0.50 o 
  -2   5   2        0.66        1.37      0.57 o 
  -1   5   2        0.79        0.64      0.44 o 
   0   5   2        1.97        1.95      0.52 o 
   1   5   2      172.76      174.96      2.31 o 
   2   5   2        5.86        6.15      1.39 o 
   3   5   2      154.15      152.38      6.23 o 
   4   5   2       74.62       67.93      5.97 o 
   5   5   2       14.61        9.99      2.22 o 
   6   5   2      312.85      311.74      9.90 o 
  -8   6   2       65.65       71.17      4.36 o 
  -7   6   2        4.67        6.88      1.74 o 
  -6   6   2       12.65        8.31      1.59 o 
  -5   6   2        0.45        1.36      1.08 o 
  -4   6   2       44.01       51.64      2.24 o 
  -3   6   2       35.05       38.41      1.67 o 
  -2   6   2       29.90       33.65      1.47 o 
  -1   6   2       18.94       18.38      1.38 o 
   0   6   2       96.93       93.22      2.01 o 
   1   6   2       78.33       75.45      2.56 o 
   2   6   2       57.67       53.58      2.94 o 
   3   6   2        7.44        5.04      2.71 o 
   4   6   2       37.22       43.90      4.22 o 
   5   6   2        6.32        8.80      2.91 o 
  -8   7   2        1.02        1.21      1.60 o 
  -7   7   2      131.61      137.49      4.80 o 
  -6   7   2       59.90       56.23      3.12 o 
  -5   7   2       55.57       58.22      2.98 o 
  -4   7   2       29.76       34.93      2.23 o 
  -3   7   2      247.50      245.76      4.71 o 
  -2   7   2      157.51      156.83      3.20 o 
  -1   7   2        0.09        0.16      0.78 o 
   0   7   2      199.62      200.47      4.28 o 
   1   7   2      115.81      120.65      4.30 o 
   2   7   2       30.34       26.63      2.68 o 
   3   7   2      250.11      264.64      9.51 o 
   4   7   2        8.79        4.81      2.73 o 
  -7   8   2       74.69       75.83      4.08 o 
  -6   8   2       20.31       20.96      2.99 o 
  -5   8   2      159.64      156.64      4.42 o 
  -4   8   2      122.78      131.12      4.40 o 
  -3   8   2      107.12      101.33      3.11 o 
  -2   8   2        8.13        6.16      1.15 o 
  -1   8   2      143.70      142.48      3.59 o 
   0   8   2        1.41        2.29      1.58 o 
   1   8   2       16.04       14.71      2.28 o 
   2   8   2        1.05        1.07      1.54 o 
   3   8   2        4.11        2.23      2.73 o 
  -5   9   2        1.63        1.98      1.51 o 
  -4   9   2       22.24       21.46      2.27 o 
  -3   9   2        7.05       10.32      1.74 o 
  -2   9   2       45.57       49.60      3.65 o 
  -1   9   2       33.81       33.08      3.16 o 
   0   9   2        6.13        4.51      1.99 o 
   1   9   2       36.25       35.33      3.35 o 
   1 -10   3      329.19      333.89      8.18 o 
  -3  -9   3      337.13      363.56     13.33 o 
  -2  -9   3       93.76       88.89      4.30 o 
  -1  -9   3        4.03        3.33      2.24 o 
   0  -9   3       18.06       18.24      2.59 o 
   1  -9   3        3.15        5.47      1.49 o 
   2  -9   3       32.06       34.58      3.79 o 
   3  -9   3       22.88       20.48      2.36 o 
   4  -9   3       62.31       71.75      3.66 o 
  -5  -8   3       33.87       29.20      3.96 o 
  -4  -8   3        8.64        9.13      2.39 o 
  -3  -8   3      280.24      296.53      6.97 o 
  -2  -8   3      276.62      288.79      6.70 o 
  -1  -8   3       31.55       34.95      3.01 o 
   0  -8   3       55.68       55.54      2.34 o 
   1  -8   3        3.73        3.30      1.20 o 
   2  -8   3       26.25       23.12      2.00 o 
   3  -8   3      142.81      151.81      4.50 o 
   4  -8   3        0.09        2.93      1.39 o 
   5  -8   3        3.69        4.30      1.51 o 
   6  -8   3        9.40       10.74      1.91 o 
  -6  -7   3        7.60        8.87      4.75 o 
  -5  -7   3       92.94       92.76      3.64 o 
  -4  -7   3      253.40      262.23     10.25 o 
  -3  -7   3       82.24       95.95      5.00 o 
  -2  -7   3       32.00       38.17      2.29 o 
  -1  -7   3      145.90      149.48      3.13 o 
   0  -7   3      190.76      188.59      3.76 o 
   1  -7   3       29.36       35.75      2.44 o 
   2  -7   3       93.58       93.16      2.95 o 
   3  -7   3        0.53        0.65      0.88 o 
   4  -7   3        7.52        5.78      1.48 o 
   5  -7   3       93.87       98.74      4.35 o 
   6  -7   3       77.37       69.02      3.91 o 
   7  -7   3      101.76      100.10      4.80 o 
  -7  -6   3       20.62       21.39      3.27 o 
  -6  -6   3      538.39      548.41      8.41 o 
  -5  -6   3       24.87       23.00      2.25 o 
  -4  -6   3       93.77       91.49      3.90 o 
  -3  -6   3      228.54      220.10      5.00 o 
  -2  -6   3      220.87      230.63      3.62 o 
  -1  -6   3        3.67        5.87      0.94 o 
   0  -6   3       59.92       58.13      1.83 o 
   1  -6   3        7.94        7.97      1.59 o 
   2  -6   3       10.74       14.18      1.42 o 
   3  -6   3        5.51        5.79      1.09 o 
   4  -6   3      468.16      446.77      5.76 o 
   5  -6   3      273.85      262.45      5.57 o 
   6  -6   3        1.36        1.12      1.51 o 
   7  -6   3        2.04        1.99      1.95 o 
  -7  -5   3       55.58       57.65      3.09 o 
  -6  -5   3      231.98      246.06      5.31 o 
  -5  -5   3       94.67       90.35      2.90 o 
  -4  -5   3       45.40       45.02      2.63 o 
  -3  -5   3        6.14        4.56      1.05 o 
  -2  -5   3        2.45        1.34      0.64 o 
  -1  -5   3       37.58       41.21      1.54 o 
   0  -5   3      192.43      196.11      3.85 o 
   1  -5   3      546.86      589.66      6.48 o 
   2  -5   3       38.51       42.73      1.81 o 
   3  -5   3       50.08       50.14      1.87 o 
   4  -5   3     1017.07      974.00     16.35 o 
   5  -5   3      308.69      283.77      4.63 o 
   6  -5   3        9.66        7.62      1.80 o 
   7  -5   3       61.36       60.25      3.61 o 
   8  -5   3       33.58       34.67      3.42 o 
  -8  -4   3        0.32        3.79      1.54 o 
  -7  -4   3        1.17        2.56      1.35 o 
  -6  -4   3        7.80        6.71      1.38 o 
  -5  -4   3        1.87        2.78      1.00 o 
  -4  -4   3      237.86      240.27      5.16 o 
  -3  -4   3       10.89       13.42      1.15 o 
  -2  -4   3      355.57      383.08      3.75 o 
  -1  -4   3      262.75      291.13      3.15 o 
   0  -4   3      405.95      433.79      4.98 o 
   1  -4   3      202.88      208.34      3.32 o 
   2  -4   3      270.43      293.40      4.45 o 
   3  -4   3        0.00        0.70      0.47 o 
   4  -4   3      392.01      385.53      4.34 o 
   5  -4   3       28.25       26.26      1.52 o 
   6  -4   3       89.39       89.48      2.87 o 
   7  -4   3        4.34        2.72      2.28 o 
   8  -4   3        0.18       -0.97      1.72 o 
  -9  -3   3        7.02        5.44      2.01 o 
  -8  -3   3        2.39        1.06      1.52 o 
  -7  -3   3       20.48       19.08      2.06 o 
  -6  -3   3       76.22       78.91      2.63 o 
  -5  -3   3      187.37      183.79      3.22 o 
  -4  -3   3       50.90       53.67      1.58 o 
  -3  -3   3      125.84      133.56      2.82 o 
  -2  -3   3       78.48       84.88      1.83 o 
  -1  -3   3     1031.91     1020.56      8.28 o 
   0  -3   3     1475.87     1557.98     11.64 o 
   1  -3   3       90.66      104.73      2.37 o 
   2  -3   3      743.00      757.24      7.91 o 
   3  -3   3      492.73      499.79      4.28 o 
   4  -3   3        9.66       14.77      0.97 o 
   5  -3   3       15.09       15.53      1.47 o 
   6  -3   3      167.66      157.81      3.65 o 
   7  -3   3        2.31        6.55      2.49 o 
   8  -3   3       60.91       59.23      3.66 o 
  -9  -2   3       24.66       29.87      2.65 o 
  -8  -2   3        0.14        0.64      1.39 o 
  -7  -2   3       84.16       79.25      2.79 o 
  -6  -2   3        8.15        8.92      1.26 o 
  -5  -2   3        2.81        0.84      0.65 o 
  -4  -2   3       39.94       50.14      1.41 o 
  -3  -2   3     1109.25     1139.74      7.73 o 
  -2  -2   3      738.31      697.23      6.21 o 
  -1  -2   3      154.59      143.66      3.54 o 
   0  -2   3      252.00      268.65      3.22 o 
   1  -2   3      240.67      248.29      3.57 o 
   2  -2   3      167.63      181.07      2.81 o 
   3  -2   3       26.45       31.07      1.10 o 
   4  -2   3      241.66      254.38      3.05 o 
   5  -2   3       21.15       23.29      1.41 o 
   6  -2   3        0.93        0.53      1.13 o 
   7  -2   3       30.09       33.60      2.53 o 
   8  -2   3       64.32       57.86      7.65 o 
  -9  -1   3       15.31       14.29      2.38 o 
  -8  -1   3      112.82      111.07      3.14 o 
  -7  -1   3      223.59      214.09      4.04 o 
  -6  -1   3       34.07       32.05      1.53 o 
  -5  -1   3       15.89       22.64      0.95 o 
  -4  -1   3      700.03      765.61      6.46 o 
  -3  -1   3      741.06      799.21      5.85 o 
  -2  -1   3      214.35      205.77      2.15 o 
  -1  -1   3     1113.12     1106.76     10.13 o 
   0  -1   3      116.11      115.68      1.92 o 
   1  -1   3       10.41       15.62      0.98 o 
   2  -1   3       63.81       64.84      1.41 o 
   3  -1   3        1.47        1.16      0.49 o 
   4  -1   3        0.23        0.07      0.61 o 
   5  -1   3      194.61      204.45      3.17 o 
   6  -1   3      231.44      218.36      3.88 o 
   7  -1   3      159.21      154.45      5.25 o 
   8  -1   3       27.09       30.96      4.23 o 
  -9   0   3       73.01       72.71      4.09 o 
  -8   0   3       53.81       58.45      2.92 o 
  -7   0   3      380.89      367.14      5.24 o 
  -6   0   3        6.80        4.35      0.92 o 
  -5   0   3      304.51      331.24      3.30 o 
  -4   0   3        3.93        6.07      0.56 o 
  -3   0   3     1365.53     1367.13      8.49 o 
  -2   0   3       44.31       39.09      0.97 o 
  -1   0   3     1239.83     1203.86      8.53 o 
   0   0   3        0.83        0.25      0.45 o 
   1   0   3        7.50       10.33      0.61 o 
   2   0   3      318.37      317.93      2.93 o 
   3   0   3      122.68      111.95      1.88 o 
   4   0   3      133.91      116.39      2.13 o 
   5   0   3      188.87      192.80      2.96 o 
   6   0   3      168.09      182.01      4.53 o 
   7   0   3       50.59       48.76      3.49 o 
   8   0   3        0.27        4.41      5.55 o 
 -10   1   3       20.76       25.07      3.00 o 
  -9   1   3       26.47       22.23      2.30 o 
  -8   1   3      165.51      156.12      3.66 o 
  -7   1   3     2087.40     2014.85     17.90 o 
  -6   1   3       42.79       48.39      1.75 o 
  -5   1   3       29.29       27.00      1.24 o 
  -4   1   3      115.10      119.48      1.68 o 
  -3   1   3      225.36      245.78      2.32 o 
  -2   1   3       12.22       13.08      0.71 o 
  -1   1   3      421.49      385.56      3.02 o 
   0   1   3     1858.60     1740.57     11.56 o 
   1   1   3      581.83      586.38      5.82 o 
   2   1   3       52.66       61.93      2.65 o 
   3   1   3      360.39      364.63      6.05 o 
   4   1   3       75.39       70.95      1.92 o 
   5   1   3       79.31       76.57      2.86 o 
   6   1   3       10.57       16.27      2.23 o 
   7   1   3       49.58       49.14      3.35 o 
   8   1   3        0.01       -1.16      2.63 o 
 -10   2   3        0.57        3.97      2.05 o 
  -9   2   3       31.77       36.87      3.47 o 
  -8   2   3        4.61        3.05      1.20 o 
  -7   2   3       18.50       19.36      1.76 o 
  -6   2   3       25.59       29.10      2.95 o 
  -5   2   3      329.98      345.46      4.45 o 
  -4   2   3      353.28      351.87      3.74 o 
  -3   2   3      253.08      253.88      2.72 o 
  -2   2   3      527.36      505.87      4.00 o 
  -1   2   3      168.12      159.00      1.87 o 
   0   2   3      215.11      207.26      3.64 o 
   1   2   3      380.10      370.86      5.58 o 
   2   2   3      893.21      874.38     10.18 o 
   3   2   3       40.02       44.87      2.59 o 
   4   2   3      209.01      214.93      5.12 o 
   5   2   3      205.28      206.75      5.38 o 
   6   2   3       74.69       70.60      3.73 o 
   7   2   3       34.52       36.48      3.37 o 
  -9   3   3       10.82       14.99      1.99 o 
  -8   3   3       40.88       36.81      3.06 o 
  -7   3   3        0.79        0.38      1.03 o 
  -6   3   3       84.99       91.20      2.55 o 
  -5   3   3       19.30       15.46      1.48 o 
  -4   3   3      121.03      133.18      2.12 o 
  -3   3   3      246.78      252.86      2.90 o 
  -2   3   3        7.45        9.35      0.75 o 
  -1   3   3       38.13       39.69      1.14 o 
   0   3   3      123.24      125.28      1.82 o 
   1   3   3      873.67      871.89     10.41 o 
   2   3   3       27.93       31.59      2.24 o 
   3   3   3      335.78      327.52     10.90 o 
   4   3   3      166.75      157.56      5.17 o 
   5   3   3       27.81       31.42      2.86 o 
   6   3   3       50.70       46.97      3.49 o 
   7   3   3       71.03       75.41      4.16 o 
  -9   4   3      115.07      112.59      4.17 o 
  -8   4   3        8.29        7.04      1.63 o 
  -7   4   3        5.04        3.35      1.32 o 
  -6   4   3        0.06        1.19      0.96 o 
  -5   4   3       41.01       40.78      1.97 o 
  -4   4   3        1.08        2.91      0.67 o 
  -3   4   3      130.20      139.54      2.05 o 
  -2   4   3      493.99      498.91      4.12 o 
  -1   4   3     3172.34     3206.91     18.20 o 
   0   4   3     3329.29     3322.83     19.99 o 
   1   4   3       68.87       74.15      2.94 o 
   2   4   3       14.93       16.95      2.59 o 
   3   4   3       14.59       14.29      1.90 o 
   4   4   3      105.62       94.25      4.05 o 
   5   4   3       72.26       79.46      4.02 o 
   6   4   3       40.51       42.44      3.68 o 
  -9   5   3       40.58       48.21      3.51 o 
  -8   5   3       23.62       25.97      2.64 o 
  -7   5   3        1.66        1.07      1.42 o 
  -6   5   3       65.42       61.04      2.49 o 
  -5   5   3       63.02       63.16      2.35 o 
  -4   5   3      131.14      142.35      2.57 o 
  -3   5   3       16.78       16.68      1.10 o 
  -2   5   3       59.45       65.21      1.69 o 
  -1   5   3      121.13      120.29      2.15 o 
   0   5   3      110.57      112.63      2.19 o 
   1   5   3        7.46        7.69      1.19 o 
   2   5   3       74.90       66.55      5.55 o 
   3   5   3       73.22       64.21      3.34 o 
   4   5   3       28.02       34.54      3.75 o 
   5   5   3        4.49        3.69      1.92 o 
   6   5   3        0.01        0.56      2.63 o 
  -8   6   3      180.28      182.01      6.89 o 
  -7   6   3        0.45        0.75      1.39 o 
  -6   6   3        0.00        0.08      1.11 o 
  -5   6   3       22.41       22.70      2.39 o 
  -4   6   3      457.47      456.54      5.93 o 
  -3   6   3       30.67       30.64      1.66 o 
  -2   6   3      220.35      215.16      3.14 o 
  -1   6   3      529.15      524.64      5.56 o 
   0   6   3       99.81      103.84      3.13 o 
   1   6   3        3.33        3.89      1.41 o 
   2   6   3       14.24       10.07      1.79 o 
   3   6   3       38.55       35.08      4.89 o 
   4   6   3        0.02        1.97      1.83 o 
   5   6   3       73.52       76.47      6.68 o 
  -8   7   3       63.92       62.86      5.09 o 
  -7   7   3       83.54       83.97      3.98 o 
  -6   7   3       34.04       40.72      2.89 o 
  -5   7   3        6.17        5.66      1.52 o 
  -4   7   3       15.96       14.83      1.63 o 
  -3   7   3      194.85      187.44      3.53 o 
  -2   7   3       31.75       32.81      1.85 o 
  -1   7   3        1.27        0.54      1.33 o 
   0   7   3       67.66       63.40      3.34 o 
   1   7   3        3.14        4.47      1.57 o 
   2   7   3        2.19        2.26      1.58 o 
   3   7   3       12.51        8.93      2.23 o 
   4   7   3        2.76        0.66      2.45 o 
  -7   8   3       64.60       61.84      3.83 o 
  -6   8   3       86.73       91.08      3.75 o 
  -5   8   3       27.90       32.32      2.92 o 
  -4   8   3        0.36        1.65      1.22 o 
  -3   8   3       13.03       14.95      1.77 o 
  -2   8   3        0.18       -1.38      1.06 o 
  -1   8   3       56.03       59.11      3.38 o 
   0   8   3       17.69       19.62      2.45 o 
   1   8   3        0.75        0.83      1.60 o 
   2   8   3        0.05        1.86      1.71 o 
  -5   9   3       73.82       72.12      3.65 o 
  -4   9   3        3.32        1.41      1.29 o 
  -3   9   3       29.67       29.84      4.37 o 
  -2   9   3        4.12        3.87      1.97 o 
  -1   9   3        1.52        3.02      1.82 o 
   0   9   3        9.66        9.60      2.30 o 
  -3  -9   4       77.68       65.27     11.46 o 
  -2  -9   4      169.63      175.80      5.81 o 
  -1  -9   4       81.55       83.62      5.99 o 
   0  -9   4       19.41       20.71      3.67 o 
   1  -9   4        0.28        3.82      1.50 o 
   2  -9   4       19.16       13.26      1.83 o 
   3  -9   4        7.27       11.16      1.93 o 
   4  -9   4        3.41        8.23      2.53 o 
  -4  -8   4      116.68      110.64      5.45 o 
  -3  -8   4        4.58        4.24      1.86 o 
  -2  -8   4      239.56      248.93      6.57 o 
  -1  -8   4       22.53       19.96      3.35 o 
   0  -8   4      388.11      384.25      7.82 o 
   1  -8   4      317.50      323.87      6.31 o 
   2  -8   4       12.48       13.71      1.87 o 
   3  -8   4       64.00       61.95      3.24 o 
   4  -8   4        8.50        7.98      1.79 o 
   5  -8   4        2.17        4.31      1.88 o 
  -6  -7   4       13.75       14.95      2.18 o 
  -5  -7   4       43.47       42.37      3.44 o 
  -4  -7   4      225.84      229.23      6.04 o 
  -3  -7   4      276.51      276.55      6.38 o 
  -2  -7   4      163.83      164.18      7.54 o 
  -1  -7   4        0.68        0.94      1.00 o 
   0  -7   4        0.69       -0.06      0.96 o 
   1  -7   4        8.86        8.36      1.42 o 
   2  -7   4      352.67      360.21      6.47 o 
   3  -7   4       25.34       28.70      2.13 o 
   4  -7   4      140.24      127.45      4.16 o 
   5  -7   4       15.57       12.67      3.78 o 
   6  -7   4       66.69       67.63      3.41 o 
  -7  -6   4       20.17       19.91      3.01 o 
  -6  -6   4      301.49      309.25      6.30 o 
  -5  -6   4       93.40       98.86      3.59 o 
  -4  -6   4        6.23        6.17      1.71 o 
  -3  -6   4      590.29      596.09      7.98 o 
  -2  -6   4       38.76       42.24      2.19 o 
  -1  -6   4      155.41      150.38      3.66 o 
   0  -6   4        0.12        0.31      0.90 o 
   1  -6   4      123.83      126.19      3.59 o 
   2  -6   4       20.73       25.43      2.12 o 
   3  -6   4       63.92       60.25      2.44 o 
   4  -6   4       29.48       28.58      1.87 o 
   5  -6   4       30.34       34.20      2.66 o 
   6  -6   4        9.50       12.56      2.01 o 
   7  -6   4       14.47       15.03      2.85 o 
  -7  -5   4       42.26       41.86      3.70 o 
  -6  -5   4        7.15        6.64      1.61 o 
  -5  -5   4       11.25       12.23      1.75 o 
  -4  -5   4       74.94       73.43      2.93 o 
  -3  -5   4        0.52        0.87      0.86 o 
  -2  -5   4       16.78       20.01      1.41 o 
  -1  -5   4      175.35      172.51      3.64 o 
   0  -5   4      173.81      182.86      3.86 o 
   1  -5   4      303.37      287.90      5.04 o 
   2  -5   4       93.50       89.34      3.21 o 
   3  -5   4       33.32       33.84      1.51 o 
   4  -5   4       23.50       26.81      2.38 o 
   5  -5   4      905.98      878.80      9.53 o 
   6  -5   4       45.65       57.61      3.56 o 
   7  -5   4        1.19        1.05      2.69 o 
  -8  -4   4        1.56        2.89      1.61 o 
  -7  -4   4      151.48      136.28      4.15 o 
  -6  -4   4      133.12      138.24      3.54 o 
  -5  -4   4      408.36      388.29      5.65 o 
  -4  -4   4       10.16        9.35      1.61 o 
  -3  -4   4       39.40       34.62      1.89 o 
  -2  -4   4      186.14      192.86      3.81 o 
  -1  -4   4       35.92       42.87      1.82 o 
   0  -4   4       24.92       21.29      1.38 o 
   1  -4   4      559.62      589.12      6.94 o 
   2  -4   4        5.88        4.73      1.09 o 
   3  -4   4      138.55      127.77      2.44 o 
   4  -4   4       37.77       44.64      3.09 o 
   5  -4   4      320.09      320.88      4.69 o 
   6  -4   4       70.29       71.50      2.73 o 
   7  -4   4       12.31       13.80      2.47 o 
  -9  -3   4       76.00       98.30      4.80 o 
  -8  -3   4       37.05       37.43      2.87 o 
  -7  -3   4        0.03        1.84      1.11 o 
  -6  -3   4      315.97      308.06      4.53 o 
  -5  -3   4        3.75        4.21      0.90 o 
  -4  -3   4        0.00        0.03      0.68 o 
  -3  -3   4       36.03       40.23      3.12 o 
  -2  -3   4       12.29        9.19      0.95 o 
  -1  -3   4       30.33       30.20      1.79 o 
   0  -3   4       65.11       73.74      1.96 o 
   1  -3   4      906.57      982.96      9.62 o 
   2  -3   4       10.50        8.33      0.91 o 
   3  -3   4      445.92      430.45      4.50 o 
   4  -3   4       52.98       53.22      1.51 o 
   5  -3   4       46.66       45.45      2.19 o 
   6  -3   4      275.71      256.04      5.22 o 
   7  -3   4       17.19       16.42      2.45 o 
   8  -3   4       53.83       53.81      5.21 o 
  -9  -2   4        0.19        3.11      1.94 o 
  -8  -2   4        2.51        6.04      2.58 o 
  -7  -2   4        2.75        6.04      1.42 o 
  -6  -2   4       40.29       42.96      2.10 o 
  -5  -2   4      290.60      301.78      5.05 o 
  -4  -2   4       52.51       53.85      1.72 o 
  -3  -2   4      594.85      654.46      5.88 o 
  -2  -2   4     1237.35     1310.04      8.51 o 
  -1  -2   4      507.65      549.63      4.86 o 
   0  -2   4        0.03        0.10      0.48 o 
   1  -2   4      363.89      385.04      4.19 o 
   2  -2   4      147.02      133.56      2.62 o 
   3  -2   4       11.73       13.76      0.98 o 
   4  -2   4      338.33      363.28      3.88 o 
   5  -2   4       43.26       42.51      1.80 o 
   6  -2   4        3.85        2.97      1.78 o 
   7  -2   4        9.09       10.09      2.16 o 
   8  -2   4        8.79        3.71      3.96 o 
  -9  -1   4       10.38       11.57      2.60 o 
  -8  -1   4        4.30        7.24      2.25 o 
  -7  -1   4       96.82       90.76      3.33 o 
  -6  -1   4      194.87      191.93      4.08 o 
  -5  -1   4      705.96      713.18      5.82 o 
  -4  -1   4      674.03      663.32      4.97 o 
  -3  -1   4       91.05      103.37      1.73 o 
  -2  -1   4        5.45        4.65      0.55 o 
  -1  -1   4     1353.36     1344.97      9.14 o 
   0  -1   4     1502.23     1503.85     15.88 o 
   1  -1   4      140.42      152.51      2.35 o 
   2  -1   4      617.90      634.58      5.72 o 
   3  -1   4       61.08       61.24      1.64 o 
   4  -1   4       25.56       24.21      1.34 o 
   5  -1   4        1.53        2.14      0.87 o 
   6  -1   4       12.78       12.17      1.76 o 
   7  -1   4       52.83       57.83      6.80 o 
   8  -1   4      194.36      205.54      8.12 o 
 -10   0   4       48.30       55.45      4.10 o 
  -9   0   4       87.12       98.83      4.60 o 
  -8   0   4       39.68       45.86      2.62 o 
  -7   0   4       12.73       12.12      2.74 o 
  -6   0   4      820.99      808.93      7.27 o 
  -5   0   4      403.75      409.30      3.73 o 
  -4   0   4       17.10       23.16      1.04 o 
  -3   0   4      242.69      243.69      2.50 o 
  -2   0   4       34.47       33.49      0.99 o 
  -1   0   4       53.31       56.46      1.20 o 
   0   0   4       51.74       54.32      1.23 o 
   1   0   4       15.93       16.66      0.88 o 
   2   0   4        2.19        3.00      0.48 o 
   3   0   4      398.82      390.03      3.87 o 
   4   0   4       85.07       84.81      1.95 o 
   5   0   4       86.58       86.56      3.64 o 
   6   0   4       47.12       47.69      3.47 o 
   7   0   4       36.24       26.03      3.62 o 
 -10   1   4       56.14       58.76      4.23 o 
  -9   1   4       56.87       53.82      6.19 o 
  -8   1   4       14.11       12.86      1.73 o 
  -7   1   4      372.08      362.67      5.41 o 
  -6   1   4        0.00       -0.60      0.70 o 
  -5   1   4      196.57      210.93      2.54 o 
  -4   1   4      422.35      461.08      4.06 o 
  -3   1   4      133.10      148.88      2.09 o 
  -2   1   4      768.83      762.01      5.03 o 
  -1   1   4       60.87       62.19      1.24 o 
   0   1   4      328.79      307.83      2.66 o 
   1   1   4       16.12       18.37      1.20 o 
   2   1   4      486.41      484.41      6.90 o 
   3   1   4        2.44        4.94      0.96 o 
   4   1   4      243.52      258.81      5.62 o 
   5   1   4      398.52      400.43      7.50 o 
   6   1   4        1.96        2.20      1.82 o 
   7   1   4       36.87       45.64      3.70 o 
 -10   2   4        2.78        6.36      2.49 o 
  -9   2   4       15.41       11.99      2.38 o 
  -8   2   4       58.08       58.40      2.52 o 
  -7   2   4        9.53        8.00      1.43 o 
  -6   2   4      447.17      445.77      5.32 o 
  -5   2   4       28.86       29.92      1.60 o 
  -4   2   4        1.15        1.78      0.50 o 
  -3   2   4      348.41      355.93      3.15 o 
  -2   2   4      298.36      282.80      2.89 o 
  -1   2   4      120.03      119.44      1.79 o 
   0   2   4       14.93       17.41      1.06 o 
   1   2   4      537.69      512.08      7.27 o 
   2   2   4      272.79      266.21      5.21 o 
   3   2   4       23.85       30.06      2.53 o 
   4   2   4      282.27      286.72      6.27 o 
   5   2   4       67.88       65.11      3.55 o 
   6   2   4        0.33        2.23      2.83 o 
   7   2   4        8.21        8.08      2.32 o 
  -9   3   4       69.43       66.05      3.27 o 
  -8   3   4      720.61      700.47      9.81 o 
  -7   3   4      394.14      375.34      5.86 o 
  -6   3   4        2.49        2.59      0.79 o 
  -5   3   4        0.61        1.38      0.67 o 
  -4   3   4       34.98       34.52      1.42 o 
  -3   3   4       53.12       59.34      1.34 o 
  -2   3   4        4.21        3.88      0.72 o 
  -1   3   4      518.44      513.71      4.53 o 
   0   3   4     1714.69     1712.60     12.79 o 
   1   3   4        0.94        0.99      0.88 o 
   2   3   4      114.30      124.32      3.84 o 
   3   3   4       49.87       45.87      5.74 o 
   4   3   4       11.70       11.87      2.13 o 
   5   3   4       16.19       13.55      3.34 o 
   6   3   4        0.04        1.02      3.59 o 
  -9   4   4       21.19       19.15      2.38 o 
  -8   4   4        0.06        2.20      1.46 o 
  -7   4   4        4.20        4.10      1.15 o 
  -6   4   4      158.71      160.55      3.48 o 
  -5   4   4      461.00      482.88      4.93 o 
  -4   4   4       39.87       37.38      1.61 o 
  -3   4   4        1.31        1.70      0.66 o 
  -2   4   4        0.51        0.39      0.58 o 
  -1   4   4      126.08      125.76      2.05 o 
   0   4   4      847.77      875.18      7.95 o 
   1   4   4       47.91       49.42      2.67 o 
   2   4   4      125.61      125.79      4.14 o 
   3   4   4        1.09        1.57      1.33 o 
   4   4   4        9.53        7.21      3.69 o 
   5   4   4       11.38        6.05      2.03 o 
   6   4   4        2.30       -0.51      1.88 o 
  -9   5   4       63.77       68.86      3.67 o 
  -8   5   4      272.75      265.47      6.25 o 
  -7   5   4       50.71       53.43      2.98 o 
  -6   5   4        2.59        3.54      1.17 o 
  -5   5   4        1.31        1.85      1.01 o 
  -4   5   4      104.71      113.91      2.59 o 
  -3   5   4      101.70      102.39      2.29 o 
  -2   5   4        0.01        0.73      0.60 o 
  -1   5   4       65.42       65.45      1.72 o 
   0   5   4       42.55       42.24      2.19 o 
   1   5   4       42.92       41.70      2.83 o 
   2   5   4      104.49       91.42      3.84 o 
   3   5   4       75.36       66.45      3.54 o 
   4   5   4        5.59        2.95      1.88 o 
   5   5   4       17.82        9.35      2.56 o 
  -8   6   4        0.01        3.30      1.70 o 
  -7   6   4       33.17       42.06      2.90 o 
  -6   6   4       17.81       16.64      1.90 o 
  -5   6   4       71.88       65.97      3.58 o 
  -4   6   4       16.18       15.27      1.68 o 
  -3   6   4        4.71        3.00      1.00 o 
  -2   6   4      360.76      354.33      4.56 o 
  -1   6   4     1463.74     1407.52     14.04 o 
   0   6   4      258.52      249.57      6.11 o 
   1   6   4       81.78       81.46      4.24 o 
   2   6   4       36.97       33.59      3.96 o 
   3   6   4       70.87       63.21      4.54 o 
   4   6   4        3.26        3.52      2.13 o 
  -8   7   4       27.23       37.19      4.20 o 
  -7   7   4      326.28      335.62      6.56 o 
  -6   7   4       10.04       10.14      1.85 o 
  -5   7   4      136.34      141.35      4.03 o 
  -4   7   4       28.93       29.98      2.20 o 
  -3   7   4       88.61       86.50      2.60 o 
  -2   7   4       76.52       76.64      4.30 o 
  -1   7   4       35.86       44.56      3.13 o 
   0   7   4      195.85      185.81      5.58 o 
   1   7   4       11.67       11.91      2.14 o 
   2   7   4       16.63       13.63      2.31 o 
   3   7   4        8.96        9.26      2.30 o 
  -6   8   4       48.39       54.88      3.47 o 
  -5   8   4       10.60       10.23      1.75 o 
  -4   8   4       68.83       69.33      3.16 o 
  -3   8   4      138.67      145.07      5.26 o 
  -2   8   4       94.78       89.68      4.12 o 
  -1   8   4        2.95        2.36      1.67 o 
   0   8   4       13.74       13.22      2.77 o 
   1   8   4        0.34        0.46      1.68 o 
   2   8   4        2.85        2.35      1.83 o 
  -4   9   4      137.57      129.63      4.75 o 
  -3   9   4       42.57       35.72      5.67 o 
  -2   9   4        1.51        1.78      1.80 o 
  -1   9   4        1.20        3.43      1.89 o 
  -2  -9   5       38.18       44.50      4.99 o 
  -1  -9   5        8.00        5.91      2.77 o 
   0  -9   5       12.74       12.12      3.08 o 
   1  -9   5       88.57       94.67      8.27 o 
   2  -9   5        0.79        4.74      2.18 o 
   3  -9   5       15.73       18.24      3.31 o 
  -4  -8   5       10.01        8.22      3.61 o 
  -3  -8   5       71.95       75.18      6.77 o 
  -2  -8   5       16.86       20.30      3.56 o 
  -1  -8   5        7.20        6.24      2.50 o 
   0  -8   5       44.87       52.79      6.48 o 
   1  -8   5      217.92      214.93      6.02 o 
   2  -8   5      141.93      127.78      4.21 o 
   3  -8   5       24.75       39.18      3.00 o 
   4  -8   5        0.01        3.28      1.59 o 
  -6  -7   5       41.50       41.14      4.23 o 
  -5  -7   5        6.93        6.86      2.25 o 
  -4  -7   5       45.34       51.62      6.28 o 
  -3  -7   5      173.13      161.03      8.58 o 
  -2  -7   5      588.71      594.11     12.48 o 
  -1  -7   5        1.01        0.12      1.73 o 
   0  -7   5        3.21        3.25      1.18 o 
   1  -7   5       19.49       16.11      2.54 o 
   2  -7   5        2.14        1.86      1.23 o 
   3  -7   5        3.81        4.30      1.32 o 
   4  -7   5        0.04        1.58      1.35 o 
   5  -7   5       19.50       27.10      3.40 o 
  -7  -6   5        0.09        3.06      1.62 o 
  -6  -6   5        0.19        1.72      1.49 o 
  -5  -6   5      130.45      129.52      5.96 o 
  -4  -6   5       93.49       97.65      5.04 o 
  -3  -6   5      818.30      830.51     14.51 o 
  -2  -6   5      308.44      334.52      7.13 o 
  -1  -6   5       53.54       48.82      2.43 o 
   0  -6   5       63.25       64.53      2.77 o 
   1  -6   5      213.04      207.41      4.73 o 
   2  -6   5       24.40       23.93      2.15 o 
   3  -6   5      451.91      428.89      6.32 o 
   4  -6   5       12.95       14.61      1.66 o 
   5  -6   5        0.05        3.15      1.38 o 
   6  -6   5       27.77       31.69      3.02 o 
  -7  -5   5        3.45        4.74      1.99 o 
  -6  -5   5       29.54       24.35      2.82 o 
  -5  -5   5       12.78       11.97      2.01 o 
  -4  -5   5      125.97      126.32      4.33 o 
  -3  -5   5        4.16        7.87      1.83 o 
  -2  -5   5       65.38       61.20      2.27 o 
  -1  -5   5      229.92      238.76      4.44 o 
   0  -5   5      231.18      226.08      4.48 o 
   1  -5   5      251.90      258.29      5.47 o 
   2  -5   5      171.91      163.90      4.03 o 
   3  -5   5      162.52      156.46      3.43 o 
   4  -5   5       29.60       28.18      1.91 o 
   5  -5   5       41.25       47.20      2.33 o 
   6  -5   5       55.86       60.01      3.81 o 
   7  -5   5       32.43       36.89      3.52 o 
  -8  -4   5       13.65       13.19      2.86 o 
  -7  -4   5      203.40      188.74      5.74 o 
  -6  -4   5      346.03      321.76      6.11 o 
  -5  -4   5       46.53       50.81      2.69 o 
  -4  -4   5        0.15       -1.28      0.91 o 
  -3  -4   5       92.54       88.36      3.32 o 
  -2  -4   5      168.13      174.27      3.38 o 
  -1  -4   5       22.84       23.59      1.67 o 
   0  -4   5        0.79        0.51      0.81 o 
   1  -4   5      242.16      241.38      4.53 o 
   2  -4   5       43.46       41.44      1.78 o 
   3  -4   5       21.88       26.18      1.45 o 
   4  -4   5      756.42      767.80      7.72 o 
   5  -4   5       11.60        8.91      1.26 o 
   6  -4   5       64.94       56.42      3.55 o 
   7  -4   5       98.75      107.53      4.62 o 
  -9  -3   5       12.27       19.09      4.09 o 
  -8  -3   5        2.98        3.49      2.01 o 
  -7  -3   5        3.01        4.28      1.07 o 
  -6  -3   5       50.05       53.49      2.38 o 
  -5  -3   5       65.09       68.99      2.48 o 
  -4  -3   5        1.29        2.07      0.86 o 
  -3  -3   5      218.86      205.78      4.54 o 
  -2  -3   5       22.58       20.70      1.85 o 
  -1  -3   5       34.88       30.09      2.78 o 
   0  -3   5      162.84      159.75      3.33 o 
   1  -3   5       11.38       12.40      1.36 o 
   2  -3   5      205.29      209.11      3.39 o 
   3  -3   5      112.75      107.72      2.51 o 
   4  -3   5      694.91      663.35      6.62 o 
   5  -3   5      161.17      140.66      3.06 o 
   6  -3   5       29.82       25.38      2.63 o 
   7  -3   5        2.57        6.43      4.41 o 
  -9  -2   5        7.12        4.87      1.98 o 
  -8  -2   5       16.93       19.00      2.00 o 
  -7  -2   5      130.76      127.50      3.74 o 
  -6  -2   5       39.25       39.52      2.41 o 
  -5  -2   5      114.25      110.21      2.89 o 
  -4  -2   5      275.36      294.02      4.39 o 
  -3  -2   5       57.35       49.32      1.42 o 
  -2  -2   5       97.72      116.85      2.04 o 
  -1  -2   5       18.76       29.85      1.62 o 
   0  -2   5      562.83      585.49      5.93 o 
   1  -2   5       64.57       68.40      1.89 o 
   2  -2   5       21.53       24.97      1.44 o 
   3  -2   5        3.56        5.58      0.87 o 
   4  -2   5      159.55      169.89      2.92 o 
   5  -2   5       12.41       13.45      1.57 o 
   6  -2   5        4.49        4.97      2.52 o 
   7  -2   5       34.72       35.16      6.10 o 
  -9  -1   5        9.80       15.83      2.60 o 
  -8  -1   5       32.62       34.29      2.70 o 
  -7  -1   5       38.18       40.18      2.30 o 
  -6  -1   5       17.70       18.53      1.60 o 
  -5  -1   5      160.24      161.14      2.51 o 
  -4  -1   5      112.91      115.01      2.02 o 
  -3  -1   5       49.44       56.16      1.43 o 
  -2  -1   5        9.87        9.26      0.74 o 
  -1  -1   5      160.23      149.86      2.28 o 
   0  -1   5      653.40      695.81      5.25 o 
   1  -1   5       84.93      103.83      1.76 o 
   2  -1   5       37.95       40.70      1.42 o 
   3  -1   5       43.97       42.83      1.51 o 
   4  -1   5        4.78        4.26      0.93 o 
   5  -1   5       56.62       53.44      2.96 o 
   6  -1   5      191.78      201.14      5.49 o 
   7  -1   5        2.97        5.39      4.21 o 
  -9   0   5       14.44       14.14      3.23 o 
  -8   0   5       21.88       24.97      2.24 o 
  -7   0   5        0.36        0.66      1.01 o 
  -6   0   5        7.13        5.32      0.79 o 
  -5   0   5      246.29      230.83      2.78 o 
  -4   0   5       99.27      113.82      2.01 o 
  -3   0   5     2417.82     2466.33     13.80 o 
  -2   0   5       31.50       27.73      1.18 o 
  -1   0   5       10.65       11.53      0.79 o 
   0   0   5        0.67        0.81      0.55 o 
   1   0   5       45.10       47.95      1.29 o 
   2   0   5      307.50      316.64      3.22 o 
   3   0   5        7.85        6.26      0.79 o 
   4   0   5      214.28      233.54      5.49 o 
   5   0   5        0.00       -1.02      1.38 o 
   6   0   5       48.95       55.43      3.52 o 
   7   0   5        2.10        0.40      3.17 o 
 -10   1   5       16.14       13.64      2.66 o 
  -9   1   5      102.39       99.62      5.20 o 
  -8   1   5       24.57       26.28      2.29 o 
  -7   1   5      400.33      388.77      5.72 o 
  -6   1   5       39.09       42.70      1.59 o 
  -5   1   5      125.41      122.33      2.05 o 
  -4   1   5      336.17      361.06      3.68 o 
  -3   1   5       52.30       64.60      1.42 o 
  -2   1   5       63.55       74.40      1.43 o 
  -1   1   5      100.94       96.06      1.82 o 
   0   1   5       11.78       13.22      0.88 o 
   1   1   5      258.76      247.98      3.80 o 
   2   1   5       37.51       41.70      1.82 o 
   3   1   5      132.63      132.34      4.23 o 
   4   1   5      201.81      198.64      5.30 o 
   5   1   5      118.77      117.59      4.52 o 
   6   1   5       13.23       14.52      2.54 o 
   7   1   5      262.64      263.61      7.05 o 
  -9   2   5       61.23       61.91      4.02 o 
  -8   2   5        7.92       10.56      1.72 o 
  -7   2   5      768.58      761.02      7.83 o 
  -6   2   5        3.61        3.57      1.30 o 
  -5   2   5        6.27        6.89      0.81 o 
  -4   2   5        6.18        5.61      0.75 o 
  -3   2   5      386.47      379.97      3.70 o 
  -2   2   5        5.34        6.88      0.76 o 
  -1   2   5        0.14        0.33      0.43 o 
   0   2   5      913.48      892.77      7.81 o 
   1   2   5      299.19      290.78      5.61 o 
   2   2   5       38.16       40.22      2.40 o 
   3   2   5      157.91      156.33      4.72 o 
   4   2   5       43.27       41.91      3.16 o 
   5   2   5       10.46       12.27      2.84 o 
   6   2   5        6.82        7.84      2.69 o 
  -9   3   5       46.01       53.83      4.65 o 
  -8   3   5       64.32       53.89      2.99 o 
  -7   3   5      603.82      585.27      6.88 o 
  -6   3   5       16.64       19.34      1.36 o 
  -5   3   5      119.98      120.12      2.55 o 
  -4   3   5        4.94        7.52      0.81 o 
  -3   3   5       33.38       35.59      1.30 o 
  -2   3   5        8.78        8.88      0.89 o 
  -1   3   5        0.01        0.32      0.52 o 
   0   3   5      241.93      239.03      3.51 o 
   1   3   5        2.37        2.81      1.15 o 
   2   3   5       94.21       90.80      3.87 o 
   3   3   5      254.16      256.18      6.09 o 
   4   3   5       18.17       15.20      2.44 o 
   5   3   5       24.58       16.52      2.60 o 
   6   3   5       36.32       38.19      3.73 o 
  -9   4   5        1.67        3.85      1.65 o 
  -8   4   5        0.02        1.32      1.39 o 
  -7   4   5       53.34       59.41      2.76 o 
  -6   4   5       25.21       30.87      1.99 o 
  -5   4   5       49.73       48.63      1.90 o 
  -4   4   5       34.85       35.32      1.56 o 
  -3   4   5       11.41       14.72      1.27 o 
  -2   4   5        2.78        4.16      0.85 o 
  -1   4   5        0.66        0.75      0.64 o 
   0   4   5        4.03        4.75      0.87 o 
   1   4   5      183.69      182.39      5.00 o 
   2   4   5      137.65      148.68      4.74 o 
   3   4   5       62.30       51.67      3.32 o 
   4   4   5       47.09       51.61      5.22 o 
   5   4   5       24.45       23.91      3.06 o 
  -9   5   5       66.87       68.83      4.35 o 
  -8   5   5      176.22      167.28      4.52 o 
  -7   5   5       47.53       51.41      3.01 o 
  -6   5   5        6.33        4.64      1.39 o 
  -5   5   5       14.99       12.16      1.67 o 
  -4   5   5       23.58       23.45      1.72 o 
  -3   5   5       61.49       64.39      2.08 o 
  -2   5   5        1.16        0.23      0.81 o 
  -1   5   5       58.03       57.33      2.14 o 
   0   5   5      299.51      280.58      6.37 o 
   1   5   5      124.26      115.37      4.30 o 
   2   5   5        0.61        0.23      1.25 o 
   3   5   5       93.38       86.08      4.19 o 
   4   5   5       29.53       33.48      3.89 o 
  -8   6   5        0.87        0.22      1.45 o 
  -7   6   5       93.74       95.48      3.65 o 
  -6   6   5       24.09       24.25      2.26 o 
  -5   6   5      127.99      132.17      3.73 o 
  -4   6   5       44.65       48.69      2.07 o 
  -3   6   5       39.51       42.80      2.01 o 
  -2   6   5        5.31        2.99      1.20 o 
  -1   6   5      890.68      858.84     12.52 o 
   0   6   5      502.74      476.05      8.99 o 
   1   6   5       32.40       28.76      2.91 o 
   2   6   5        0.06        0.37      1.53 o 
   3   6   5        4.11        3.50      1.78 o 
  -7   7   5        0.57        1.06      1.44 o 
  -6   7   5        7.95        7.79      1.60 o 
  -5   7   5       57.82       57.85      3.04 o 
  -4   7   5      122.56      118.02      4.46 o 
  -3   7   5        3.10        0.90      1.05 o 
  -2   7   5       68.89       65.85      3.49 o 
  -1   7   5       19.00       19.60      2.48 o 
   0   7   5       68.74       60.49      3.75 o 
   1   7   5        1.63        2.23      1.63 o 
   2   7   5        2.20        4.28      2.27 o 
  -6   8   5       96.21       95.64      3.81 o 
  -5   8   5        0.00        2.57      1.51 o 
  -4   8   5       44.41       43.63      6.19 o 
  -3   8   5       27.62       32.29      4.44 o 
  -2   8   5       59.71       47.67      3.80 o 
  -1   8   5      298.63      284.02      7.46 o 
   0   8   5      215.58      223.21      6.81 o 
  -1  -9   6       13.11       17.78      3.77 o 
   0  -9   6        8.11        7.66      2.79 o 
   1  -9   6        6.36        7.27      3.00 o 
  -4  -8   6       10.30        9.14      3.91 o 
  -3  -8   6        0.07       -1.01      2.39 o 
  -2  -8   6       16.19       11.77      3.25 o 
  -1  -8   6        3.51        3.06      2.74 o 
   0  -8   6       39.55       45.12      4.78 o 
   1  -8   6        0.70        5.73      2.30 o 
   2  -8   6       31.76       31.86      2.90 o 
   3  -8   6        0.01        4.40      1.57 o 
  -5  -7   6       12.31        8.14      3.44 o 
  -4  -7   6      119.24      106.29      7.64 o 
  -3  -7   6       23.66       26.10      4.83 o 
  -2  -7   6      198.22      199.78      7.41 o 
  -1  -7   6       36.19       31.45      3.97 o 
   0  -7   6       13.76       21.60      2.38 o 
   1  -7   6       30.79       27.64      2.81 o 
   2  -7   6      116.84      106.73      4.34 o 
   3  -7   6       25.64       28.89      2.66 o 
   4  -7   6        4.78        3.39      1.61 o 
   5  -7   6       11.72       13.38      2.16 o 
  -6  -6   6        0.99        2.86      3.00 o 
  -5  -6   6        5.59       10.44      3.58 o 
  -4  -6   6       51.17       51.74      5.33 o 
  -3  -6   6        4.15        7.26      2.79 o 
  -2  -6   6      152.24      154.46      5.07 o 
  -1  -6   6       83.89       84.07      3.06 o 
   0  -6   6      909.15      881.26     10.62 o 
   1  -6   6      409.91      378.84      7.40 o 
   2  -6   6        1.51        0.65      1.27 o 
   3  -6   6       99.46       89.38      3.17 o 
   4  -6   6       67.17       64.42      3.15 o 
   5  -6   6       23.73       25.34      2.53 o 
  -7  -5   6       34.86       34.24      3.30 o 
  -6  -5   6        2.63        4.51      1.72 o 
  -5  -5   6       41.91       47.81      7.53 o 
  -4  -5   6      145.39      136.60      5.45 o 
  -3  -5   6     1263.02     1217.44     27.80 o 
  -2  -5   6      408.67      425.97      8.01 o 
  -1  -5   6      136.77      134.81      3.59 o 
   0  -5   6        7.07        4.95      1.34 o 
   1  -5   6       34.31       44.11      2.60 o 
   2  -5   6        0.07        0.51      0.86 o 
   3  -5   6       76.92       67.62      2.19 o 
   4  -5   6        7.37       12.41      1.41 o 
   5  -5   6       27.54       22.00      2.32 o 
   6  -5   6       13.12       11.14      1.99 o 
  -8  -4   6        1.24        4.24      1.96 o 
  -7  -4   6       32.88       30.18      3.05 o 
  -6  -4   6      217.53      226.65      7.38 o 
  -5  -4   6        5.85        3.71      1.18 o 
  -4  -4   6      185.09      180.99      5.98 o 
  -3  -4   6      633.98      628.45     43.00 o 
  -2  -4   6      199.60      202.23      3.88 o 
  -1  -4   6        0.00        0.63      0.92 o 
   0  -4   6       88.60       85.69      2.86 o 
   1  -4   6      239.91      233.42      4.67 o 
   2  -4   6      228.12      227.82      4.00 o 
   3  -4   6       68.11       68.40      2.12 o 
   4  -4   6        0.62        1.29      0.87 o 
   5  -4   6        7.94        9.93      1.42 o 
   6  -4   6        3.68        2.53      3.21 o 
  -8  -3   6        0.30        3.23      1.94 o 
  -7  -3   6        6.47        4.42      1.11 o 
  -6  -3   6       10.06       10.84      1.41 o 
  -5  -3   6        3.90        4.81      1.14 o 
  -4  -3   6       79.43       72.74      2.74 o 
  -3  -3   6       42.00       36.73      1.69 o 
  -2  -3   6       22.84       26.85      2.88 o 
  -1  -3   6      115.78      104.20      2.87 o 
   0  -3   6      136.81      142.31      3.40 o 
   1  -3   6      217.64      215.91      3.61 o 
   2  -3   6       50.48       47.17      1.99 o 
   3  -3   6       17.72       19.80      1.39 o 
   4  -3   6        7.04        5.17      0.98 o 
   5  -3   6      713.71      732.90      9.16 o 
   6  -3   6      103.89      118.07      8.46 o 
  -9  -2   6       50.44       56.42      3.97 o 
  -8  -2   6        0.85        1.80      2.26 o 
  -7  -2   6      316.99      273.31      5.02 o 
  -6  -2   6      249.30      234.46      4.48 o 
  -5  -2   6      322.11      301.21      4.87 o 
  -4  -2   6       84.78       88.10      2.56 o 
  -3  -2   6       14.09       11.66      1.03 o 
  -2  -2   6      205.42      208.68      3.51 o 
  -1  -2   6       74.50       65.69      2.25 o 
   0  -2   6        0.04        0.47      0.63 o 
   1  -2   6      564.57      576.52      6.08 o 
   2  -2   6       41.82       39.80      1.74 o 
   3  -2   6      272.86      274.89      3.76 o 
   4  -2   6       17.85       16.05      1.28 o 
   5  -2   6      133.03      125.62      4.99 o 
   6  -2   6       43.92       49.79      7.02 o 
  -9  -1   6       83.10       97.55      4.66 o 
  -8  -1   6       66.32       62.82      3.81 o 
  -7  -1   6       16.34       19.83      2.57 o 
  -6  -1   6      465.29      465.66      6.29 o 
  -5  -1   6        8.57        7.78      0.98 o 
  -4  -1   6       10.84        9.60      0.90 o 
  -3  -1   6      344.40      352.70      3.81 o 
  -2  -1   6      267.26      283.61      3.55 o 
  -1  -1   6       13.26       16.05      2.12 o 
   0  -1   6       34.74       37.52      1.26 o 
   1  -1   6      370.77      383.50      3.86 o 
   2  -1   6       35.05       33.15      1.43 o 
   3  -1   6      328.34      326.13      3.64 o 
   4  -1   6      389.42      392.21      7.09 o 
   5  -1   6      155.68      153.56      5.58 o 
   6  -1   6       12.31        6.22      4.18 o 
  -9   0   6       15.87       19.44      2.64 o 
  -8   0   6       43.53       42.71      3.43 o 
  -7   0   6      110.35      112.85      3.65 o 
  -6   0   6        3.87        2.75      0.82 o 
  -5   0   6      408.46      406.63      4.36 o 
  -4   0   6      181.41      170.81      2.62 o 
  -3   0   6      228.43      248.65      3.36 o 
  -2   0   6      348.31      351.22      3.64 o 
  -1   0   6       83.59       89.10      1.78 o 
   0   0   6      189.63      201.01      2.82 o 
   1   0   6       61.38       59.45      1.68 o 
   2   0   6       13.96       16.97      1.11 o 
   3   0   6       11.97       13.59      2.06 o 
   4   0   6      218.67      221.16      5.60 o 
   5   0   6       15.41       20.78      2.70 o 
   6   0   6       10.45       10.13      2.30 o 
  -9   1   6      121.79      129.85      5.25 o 
  -8   1   6       50.17       52.44      6.10 o 
  -7   1   6       34.47       37.12      2.21 o 
  -6   1   6      524.58      511.63      5.25 o 
  -5   1   6       73.34       70.49      1.84 o 
  -4   1   6        2.46        3.27      0.82 o 
  -3   1   6        9.76        8.36      0.84 o 
  -2   1   6       67.59       63.13      1.47 o 
  -1   1   6      350.67      326.13      3.37 o 
   0   1   6      730.52      743.75      6.75 o 
   1   1   6      254.27      263.14      3.43 o 
   2   1   6      101.71      107.80      3.64 o 
   3   1   6      133.36      132.35      4.45 o 
   4   1   6       59.60       59.49      5.71 o 
   5   1   6       12.16       12.89      2.72 o 
   6   1   6       32.03       36.05      3.59 o 
  -9   2   6       20.35       24.83      4.12 o 
  -8   2   6        5.64        6.54      2.01 o 
  -7   2   6        0.20        1.45      0.99 o 
  -6   2   6      105.08      102.05      2.38 o 
  -5   2   6      367.52      369.86      4.07 o 
  -4   2   6      270.76      282.82      3.42 o 
  -3   2   6        5.25        3.91      0.83 o 
  -2   2   6       53.10       49.54      1.47 o 
  -1   2   6        1.46        2.16      0.58 o 
   0   2   6        1.19        0.72      0.48 o 
   1   2   6       35.39       35.47      2.01 o 
   2   2   6       90.59       82.07      3.43 o 
   3   2   6      245.48      247.04      6.15 o 
   4   2   6        1.02        2.08      1.76 o 
   5   2   6        0.59        1.71      1.74 o 
   6   2   6        3.81        3.35      2.47 o 
  -9   3   6        1.27       -0.02      1.75 o 
  -8   3   6       19.36       20.00      2.07 o 
  -7   3   6       10.81       13.26      1.71 o 
  -6   3   6       45.94       47.91      1.80 o 
  -5   3   6      154.35      152.30      2.97 o 
  -4   3   6       65.77       74.89      1.86 o 
  -3   3   6      207.20      219.31      2.99 o 
  -2   3   6      749.00      710.26      7.26 o 
  -1   3   6        0.03        0.32      0.59 o 
   0   3   6        2.05        1.47      0.77 o 
   1   3   6      124.52      118.46      4.07 o 
   2   3   6      119.91      112.12      4.16 o 
   3   3   6        3.12        1.04      1.44 o 
   4   3   6       24.33       27.61      5.11 o 
   5   3   6       90.71       98.76      4.79 o 
  -9   4   6       16.24       16.43      2.38 o 
  -8   4   6      128.55      125.64      3.86 o 
  -7   4   6      152.54      157.49      4.10 o 
  -6   4   6      153.59      146.14      3.60 o 
  -5   4   6       25.92       25.43      1.68 o 
  -4   4   6       60.16       64.53      2.26 o 
  -3   4   6       64.67       60.54      1.95 o 
  -2   4   6        0.61        1.46      0.80 o 
  -1   4   6      212.47      216.35      3.81 o 
   0   4   6       34.84       37.62      3.00 o 
   1   4   6      175.94      170.37      5.58 o 
   2   4   6        0.41       -1.11      1.20 o 
   3   4   6       55.16       44.50      4.00 o 
   4   4   6       48.49       50.50      4.43 o 
  -8   5   6      382.72      376.69      6.77 o 
  -7   5   6      203.60      206.42      4.85 o 
  -6   5   6        0.00        1.44      1.16 o 
  -5   5   6        4.36        4.20      1.05 o 
  -4   5   6       97.58       93.53      2.55 o 
  -3   5   6      113.75      120.46      2.99 o 
  -2   5   6        6.01        7.21      1.51 o 
  -1   5   6       50.36       53.35      3.06 o 
   0   5   6       39.38       45.66      3.34 o 
   1   5   6       11.46        9.93      1.93 o 
   2   5   6      119.44      120.53      4.83 o 
   3   5   6        0.04       -1.00      1.47 o 
   4   5   6       18.52       16.24      2.74 o 
  -8   6   6        0.22        1.16      1.54 o 
  -7   6   6       27.25       30.44      2.63 o 
  -6   6   6      141.71      137.54      4.04 o 
  -5   6   6      174.74      167.56      7.69 o 
  -4   6   6        4.00        3.47      1.07 o 
  -3   6   6       48.51       44.02      3.20 o 
  -2   6   6        8.84        9.08      1.84 o 
  -1   6   6       28.34       31.12      3.03 o 
   0   6   6       68.75       55.24      3.55 o 
   1   6   6       41.61       32.24      3.21 o 
   2   6   6      152.23      129.84      5.29 o 
   3   6   6        4.20        1.60      1.80 o 
  -7   7   6        8.90        8.63      1.86 o 
  -6   7   6        0.33        2.57      1.37 o 
  -5   7   6      111.33      112.12      7.02 o 
  -4   7   6        6.69        8.90      2.08 o 
  -3   7   6      110.35      103.39      4.46 o 
  -2   7   6       25.06       26.13      2.99 o 
  -1   7   6       24.09       16.85      2.51 o 
   0   7   6       38.96       42.90      3.88 o 
   1   7   6        0.08       -0.42      1.55 o 
  -5   8   6        1.09        1.01      1.64 o 
  -4   8   6       55.66       65.40     11.11 o 
  -3   8   6        0.10        2.73      1.83 o 
  -2   8   6      274.36      259.47      7.33 o 
  -1   8   6      467.21      420.24      9.56 o 
  -3  -8   7        0.13        0.09      2.74 o 
  -2  -8   7        0.76        1.23      2.27 o 
  -1  -8   7       13.53       15.07      3.57 o 
   0  -8   7       17.23       23.26      3.99 o 
   1  -8   7        1.08        0.66      2.37 o 
   2  -8   7        0.06        1.83      1.57 o 
  -5  -7   7        3.09        5.85      3.37 o 
  -4  -7   7        0.99        2.98      3.02 o 
  -3  -7   7       25.51       34.16      5.43 o 
  -2  -7   7        0.60       -0.68      2.19 o 
  -1  -7   7       11.09       15.21      3.37 o 
   0  -7   7        1.45        0.15      2.28 o 
   1  -7   7      101.70       77.80      6.91 o 
   2  -7   7       24.81       21.49      2.79 o 
   3  -7   7        0.07        4.35      1.89 o 
   4  -7   7        4.99        2.99      1.75 o 
  -6  -6   7        6.42        5.44      2.30 o 
  -5  -6   7       19.08       23.84      4.76 o 
  -4  -6   7       17.80        9.91      3.43 o 
  -3  -6   7        1.59        5.01      2.73 o 
  -2  -6   7       27.73       35.48      4.17 o 
  -1  -6   7       45.14       49.78      4.80 o 
   0  -6   7       34.19       37.32      3.27 o 
   1  -6   7       19.10       14.66      3.75 o 
   2  -6   7       94.65       84.04      4.02 o 
   3  -6   7        1.95        2.37      1.48 o 
   4  -6   7       18.59       24.52      2.48 o 
  -7  -5   7        4.79        6.30      2.84 o 
  -6  -5   7        4.82        8.40      2.50 o 
  -5  -5   7        8.33        2.98      1.70 o 
  -4  -5   7       31.78       18.42      3.91 o 
  -3  -5   7      186.83      170.20      8.59 o 
  -2  -5   7      571.97      551.92      9.51 o 
  -1  -5   7       57.78       55.06      3.50 o 
   0  -5   7        0.27       -0.68      1.12 o 
   1  -5   7      188.12      184.83      4.53 o 
   2  -5   7        8.43        9.10      1.46 o 
   3  -5   7       37.50       38.38      3.30 o 
   4  -5   7       25.79       36.31      2.74 o 
   5  -5   7        0.12        1.84      1.31 o 
  -8  -4   7       22.14       23.59      4.92 o 
  -7  -4   7        0.02        3.54      1.63 o 
  -6  -4   7       13.94       17.84      2.28 o 
  -5  -4   7      147.60      153.04      4.82 o 
  -4  -4   7       25.09       28.84      4.36 o 
  -3  -4   7      423.28      206.80      9.43 o 
  -2  -4   7      554.25      546.26      8.05 o 
  -1  -4   7      850.90      856.15      9.81 o 
   0  -4   7       58.59       48.84      2.66 o 
   1  -4   7      406.00      393.06      5.45 o 
   2  -4   7       10.19        8.99      1.57 o 
   3  -4   7       46.46       42.68      2.81 o 
   4  -4   7        0.18        1.26      1.17 o 
   5  -4   7      122.42      126.88      4.04 o 
  -8  -3   7        1.82        3.69      1.83 o 
  -7  -3   7        7.68        8.43      1.92 o 
  -6  -3   7       80.58       58.88      2.50 o 
  -5  -3   7       88.62       85.24      2.82 o 
  -4  -3   7      149.31      141.49      4.28 o 
  -3  -3   7        3.90        5.77      1.22 o 
  -2  -3   7       24.79       29.07      2.59 o 
  -1  -3   7       27.79       35.16      2.22 o 
   0  -3   7       19.13       25.29      2.01 o 
   1  -3   7       86.67       83.38      2.48 o 
   2  -3   7       92.02       89.44      2.62 o 
   3  -3   7       10.98        7.82      1.18 o 
   4  -3   7      173.00      161.59      3.51 o 
   5  -3   7       28.54       31.91      5.61 o 
   6  -3   7       34.73       39.43      6.64 o 
  -9  -2   7       35.22       51.59      8.74 o 
  -8  -2   7       11.35       17.20      2.97 o 
  -7  -2   7      131.75      118.75      5.30 o 
  -6  -2   7      229.75      202.60      4.25 o 
  -5  -2   7        6.90        5.85      1.21 o 
  -4  -2   7      117.41      115.52      3.02 o 
  -3  -2   7      234.96      233.82      3.79 o 
  -2  -2   7       41.91       49.89      2.07 o 
  -1  -2   7       13.58       13.43      2.80 o 
   0  -2   7      226.38      224.34      3.71 o 
   1  -2   7        5.48        9.61      1.20 o 
   2  -2   7       24.57       26.93      2.32 o 
   3  -2   7       22.35       22.48      1.49 o 
   4  -2   7      218.98      228.50     10.33 o 
   5  -2   7       14.29       17.47      2.94 o 
   6  -2   7       32.63       29.80      5.96 o 
  -9  -1   7        7.92        9.10      2.20 o 
  -8  -1   7        4.13        5.83      1.89 o 
  -7  -1   7        0.25        1.81      1.28 o 
  -6  -1   7        0.09       -0.01      1.09 o 
  -5  -1   7        0.40       -0.47      0.87 o 
  -4  -1   7       91.79       84.49      2.21 o 
  -3  -1   7      226.44      218.01      3.38 o 
  -2  -1   7        0.65        1.16      0.70 o 
  -1  -1   7      130.74      136.36      3.32 o 
   0  -1   7        4.80        6.77      0.95 o 
   1  -1   7       24.70       32.77      1.72 o 
   2  -1   7      122.57      114.81      2.96 o 
   3  -1   7       19.43       22.68      5.13 o 
   4  -1   7      202.59      193.78      6.33 o 
   5  -1   7       75.97       79.70      6.49 o 
   6  -1   7       10.40        7.40      4.22 o 
  -9   0   7        2.31        5.45      2.07 o 
  -8   0   7        0.36        0.93      1.72 o 
  -7   0   7      626.24      594.33     10.20 o 
  -6   0   7      170.01      155.24      3.61 o 
  -5   0   7      433.35      423.52      5.11 o 
  -4   0   7       60.19       54.10      1.90 o 
  -3   0   7        0.08       -0.05      0.66 o 
  -2   0   7        5.57        6.60      0.82 o 
  -1   0   7      146.62      160.35      2.77 o 
   0   0   7       57.71       59.57      1.92 o 
   1   0   7      102.24      116.08      2.70 o 
   2   0   7       12.05       11.36      3.32 o 
   3   0   7        4.13        3.54      1.59 o 
   4   0   7      187.80      192.64      6.52 o 
   5   0   7        5.35        5.65      2.20 o 
  -9   1   7        0.90        2.19      2.21 o 
  -8   1   7       13.55       10.77      3.09 o 
  -7   1   7      231.38      234.81      6.23 o 
  -6   1   7        8.55       10.64      1.41 o 
  -5   1   7       82.46       76.38      2.26 o 
  -4   1   7       94.40       95.41      2.15 o 
  -3   1   7      309.39      299.31      3.62 o 
  -2   1   7       98.02       93.21      2.01 o 
  -1   1   7       64.21       60.91      1.62 o 
   0   1   7      276.48      289.25      3.97 o 
   1   1   7       53.50       55.84      2.84 o 
   2   1   7      191.39      200.84      6.17 o 
   3   1   7        7.40       10.72      2.19 o 
   4   1   7      214.52      215.43      6.05 o 
   5   1   7        9.32        6.13      2.26 o 
  -9   2   7       55.17       55.82      4.43 o 
  -8   2   7      107.64      111.23      4.96 o 
  -7   2   7       94.67       96.86      2.66 o 
  -6   2   7        1.91        2.00      0.90 o 
  -5   2   7       17.03       17.61      1.29 o 
  -4   2   7      174.16      168.76      2.79 o 
  -3   2   7      304.66      315.70      3.77 o 
  -2   2   7      225.83      221.68      3.39 o 
  -1   2   7       18.37       18.66      1.34 o 
   0   2   7       14.56       15.13      1.34 o 
   1   2   7       36.01       44.00      3.08 o 
   2   2   7        0.00        0.44      1.17 o 
   3   2   7       26.55       34.27      3.20 o 
   4   2   7      124.21      120.92      4.96 o 
   5   2   7       23.56       25.06      3.25 o 
  -9   3   7        2.79        3.72      2.65 o 
  -8   3   7        0.12        0.42      1.27 o 
  -7   3   7      272.77      279.91      5.28 o 
  -6   3   7      165.23      163.05      3.33 o 
  -5   3   7        8.37        7.87      1.19 o 
  -4   3   7       21.66       25.67      1.47 o 
  -3   3   7       38.58       39.04      2.06 o 
  -2   3   7       48.17       50.35      1.95 o 
  -1   3   7        8.63       11.45      1.46 o 
   0   3   7      188.29      178.16      5.11 o 
   1   3   7      149.25      150.68      4.85 o 
   2   3   7        4.74        5.80      1.70 o 
   3   3   7        9.39       16.52      4.07 o 
   4   3   7       92.76      104.13      4.89 o 
  -8   4   7        0.02        0.79      1.32 o 
  -7   4   7      307.43      312.18      5.78 o 
  -6   4   7        0.51        2.95      1.11 o 
  -5   4   7       45.89       44.57      1.98 o 
  -4   4   7        1.79        2.51      0.94 o 
  -3   4   7        1.79        2.65      1.03 o 
  -2   4   7       10.82       11.91      1.58 o 
  -1   4   7       57.18       58.69      3.20 o 
   0   4   7      207.18      213.40      5.83 o 
   1   4   7       30.68       31.87      3.10 o 
   2   4   7       28.66       32.80      3.24 o 
   3   4   7        0.00       -0.32      1.57 o 
  -8   5   7        3.96        4.25      1.70 o 
  -7   5   7      195.35      198.32      4.82 o 
  -6   5   7       24.56       24.96      2.56 o 
  -5   5   7      102.52      106.52      3.95 o 
  -4   5   7        0.73        1.78      0.98 o 
  -3   5   7        0.02        1.05      1.12 o 
  -2   5   7       64.70       56.66      2.68 o 
  -1   5   7        5.78        7.50      1.84 o 
   0   5   7       56.75       54.34      3.69 o 
   1   5   7        1.21        2.73      1.56 o 
   2   5   7       22.21       25.70      3.10 o 
   3   5   7       45.49       40.63      3.87 o 
  -7   6   7        0.31        1.86      1.40 o 
  -6   6   7       27.99       36.15      3.02 o 
  -5   6   7        0.01        2.71      1.74 o 
  -4   6   7       83.55       71.50      3.10 o 
  -3   6   7        4.32        3.93      1.43 o 
  -2   6   7       11.98       15.32      2.34 o 
  -1   6   7        1.23        2.28      1.61 o 
   0   6   7       52.80       48.39      4.04 o 
   1   6   7        2.18        1.42      1.65 o 
  -6   7   7       15.45       18.62      2.50 o 
  -5   7   7        8.16       11.50      3.19 o 
  -4   7   7       56.58       53.06      4.68 o 
  -3   7   7        8.00        7.82      2.12 o 
  -2   7   7        0.62        0.00      1.57 o 
  -1   7   7        4.30        3.06      1.96 o 
   0   7   7      106.60      110.68      5.08 o 
  -1  -8   8        6.53        5.55      4.53 o 
   0  -8   8        2.51        3.01      2.72 o 
  -4  -7   8       12.39       11.09      4.15 o 
  -3  -7   8        7.07        6.79      3.76 o 
  -2  -7   8       23.26       17.53      3.49 o 
  -1  -7   8        9.75        9.53      3.20 o 
   0  -7   8       18.89        8.80      5.17 o 
   1  -7   8        0.29        1.88      1.81 o 
   2  -7   8        7.46       11.77      2.30 o 
  -5  -6   8        1.85        4.79      3.08 o 
  -4  -6   8       21.83       17.01      4.26 o 
  -3  -6   8        4.66        8.68      3.53 o 
  -2  -6   8       48.29       60.55      7.24 o 
  -1  -6   8        9.45        6.94      3.90 o 
   0  -6   8      142.12      148.53      4.90 o 
   1  -6   8       33.63       35.96      6.04 o 
   2  -6   8      113.66      104.68      3.53 o 
   3  -6   8        4.03        5.37      1.77 o 
  -6  -5   8       50.07       57.47      4.49 o 
  -5  -5   8       37.61       42.77      4.22 o 
  -4  -5   8      340.86      331.87     12.94 o 
  -3  -5   8       45.85       51.24      6.45 o 
  -2  -5   8       45.88       44.10      5.78 o 
  -1  -5   8       77.88       78.13      4.02 o 
   0  -5   8      215.14      203.60      5.44 o 
   1  -5   8       37.87       29.63      2.35 o 
   2  -5   8       17.85       19.33      2.02 o 
   3  -5   8       14.43       17.04      2.49 o 
   4  -5   8        1.38        4.72      1.65 o 
  -7  -4   8       34.99       37.04      4.19 o 
  -6  -4   8       38.67       35.92      3.86 o 
  -5  -4   8       19.40       10.90      2.53 o 
  -4  -4   8        2.00        1.80      2.75 o 
  -3  -4   8       83.81       90.50      6.80 o 
  -2  -4   8      314.90      314.94      8.44 o 
  -1  -4   8       14.49       14.42      1.94 o 
   0  -4   8      200.86      179.38      4.96 o 
   1  -4   8      227.65      203.10      4.42 o 
   2  -4   8        5.41        5.40      1.33 o 
   3  -4   8       57.85       62.01      2.50 o 
   4  -4   8        3.66        2.86      1.47 o 
  -8  -3   8        0.04        4.87      1.98 o 
  -7  -3   8       17.13       22.07      3.79 o 
  -6  -3   8      115.17      112.86      4.44 o 
  -5  -3   8        0.64        3.01      1.19 o 
  -4  -3   8      124.14      112.15      4.12 o 
  -3  -3   8     1033.76      990.62     28.94 o 
  -2  -3   8       12.32        9.94      2.06 o 
  -1  -3   8       72.73       67.18      3.04 o 
   0  -3   8       98.68       97.69      2.82 o 
   1  -3   8       28.88       39.44      2.45 o 
   2  -3   8       39.69       43.31      2.48 o 
   3  -3   8       58.70       60.88      2.42 o 
   4  -3   8       37.32       46.81      3.75 o 
   5  -3   8        3.40        2.74      3.59 o 
  -8  -2   8        8.32        7.15      2.12 o 
  -7  -2   8        9.69        5.16      1.50 o 
  -6  -2   8       16.31       15.27      2.68 o 
  -5  -2   8       22.16       25.13      1.89 o 
  -4  -2   8       73.95       69.56      2.74 o 
  -3  -2   8      481.84      518.64      7.17 o 
  -2  -2   8       59.81       60.55      2.85 o 
  -1  -2   8      102.50      107.01      3.37 o 
   0  -2   8      137.05      127.20      3.00 o 
   1  -2   8      121.09      111.70      2.90 o 
   2  -2   8      278.74      264.81      4.84 o 
   3  -2   8       66.35       62.16      5.04 o 
   4  -2   8       68.44       72.13      4.26 o 
   5  -2   8       21.72       21.02      5.28 o 
  -8  -1   8       17.16       17.48      4.09 o 
  -7  -1   8        0.00        4.42      1.76 o 
  -6  -1   8       46.79       46.03      2.98 o 
  -5  -1   8       55.29       51.11      2.33 o 
  -4  -1   8        0.19       -0.50      0.77 o 
  -3  -1   8       50.23       51.28      1.96 o 
  -2  -1   8        2.40        4.04      0.89 o 
  -1  -1   8        2.96        4.62      1.08 o 
   0  -1   8      209.22      190.70      7.86 o 
   1  -1   8       42.69       46.49      3.21 o 
   2  -1   8       87.26       45.76      5.82 o 
   3  -1   8      129.58      126.02      5.20 o 
   4  -1   8        2.61        0.66      2.36 o 
   5  -1   8      262.73      270.39     10.21 o 
  -9   0   8       38.77       41.03      5.73 o 
  -8   0   8        0.26        0.50      1.96 o 
  -7   0   8      506.46      470.83      9.14 o 
  -6   0   8        6.69        4.99      1.39 o 
  -5   0   8       61.09       63.36      2.56 o 
  -4   0   8        0.59        0.41      0.77 o 
  -3   0   8      107.32      113.44      2.40 o 
  -2   0   8        6.32        5.72      0.90 o 
  -1   0   8       22.19       26.83      1.77 o 
   0   0   8       23.84       25.47      2.93 o 
   1   0   8      192.74      205.83      4.45 o 
   2   0   8      114.23      113.01      4.86 o 
   3   0   8      211.14      209.56      9.63 o 
   4   0   8       17.82       21.11      3.30 o 
  -9   1   8        3.94        5.08      2.23 o 
  -8   1   8        5.95       11.66      2.43 o 
  -7   1   8        3.58        4.14      1.92 o 
  -6   1   8        2.23        2.93      1.38 o 
  -5   1   8        4.77        6.35      0.98 o 
  -4   1   8        0.49        0.36      0.75 o 
  -3   1   8      258.05      259.53      3.58 o 
  -2   1   8       91.31       89.12      2.11 o 
  -1   1   8       26.48       31.47      1.66 o 
   0   1   8       75.59       73.91      3.29 o 
   1   1   8       25.51       30.81      2.78 o 
   2   1   8       18.55       20.63      2.54 o 
   3   1   8       88.00       94.41      4.34 o 
   4   1   8      303.88      303.76     13.95 o 
  -9   2   8        0.01        0.13      1.93 o 
  -8   2   8       46.40       43.89      4.60 o 
  -7   2   8      272.76      267.79      4.82 o 
  -6   2   8       95.35       89.81      2.83 o 
  -5   2   8      110.16      101.70      2.67 o 
  -4   2   8      133.17      123.36      2.57 o 
  -3   2   8        7.92        8.89      1.53 o 
  -2   2   8      247.01      234.64      3.67 o 
  -1   2   8       44.28       50.25      3.28 o 
   0   2   8      473.54      463.71      8.38 o 
   1   2   8        2.55        3.84      1.55 o 
   2   2   8       14.08       16.54      2.39 o 
   3   2   8       64.06       64.03      4.52 o 
   4   2   8       18.64       14.29      2.88 o 
  -8   3   8       13.40       17.25      2.85 o 
  -7   3   8        0.99        2.06      1.07 o 
  -6   3   8      498.37      494.10      6.66 o 
  -5   3   8        0.20        1.13      1.25 o 
  -4   3   8       16.36       20.76      1.56 o 
  -3   3   8       19.63       22.32      1.50 o 
  -2   3   8        6.85        8.46      1.41 o 
  -1   3   8        7.32       11.71      1.92 o 
   0   3   8       30.38       30.72      3.02 o 
   1   3   8       35.88       46.00      3.65 o 
   2   3   8        5.84        4.51      1.80 o 
   3   3   8        6.66        2.76      4.04 o 
  -8   4   8        4.87        6.91      1.72 o 
  -7   4   8        0.13        2.32      1.32 o 
  -6   4   8        0.81        0.68      1.13 o 
  -5   4   8      197.91      202.77      4.23 o 
  -4   4   8      232.31      232.44      6.59 o 
  -3   4   8      147.68      151.51      4.13 o 
  -2   4   8        3.87        3.88      1.15 o 
  -1   4   8        0.01        1.70      1.38 o 
   0   4   8        3.71        3.27      1.62 o 
   1   4   8       14.79       12.21      2.29 o 
   2   4   8        0.03        0.91      1.70 o 
  -7   5   8       66.28       68.15      3.28 o 
  -6   5   8       21.54       23.96      2.53 o 
  -5   5   8       12.18       11.84      1.75 o 
  -4   5   8       70.74       66.32      2.99 o 
  -3   5   8       13.29       15.49      2.10 o 
  -2   5   8       70.94       74.86      4.58 o 
  -1   5   8       36.46       38.09      3.53 o 
   0   5   8       23.94       28.34      3.19 o 
   1   5   8       19.99       22.78      3.05 o 
  -6   6   8       67.39       65.32      4.05 o 
  -5   6   8       30.39       34.24      4.69 o 
  -4   6   8        3.70        7.43      1.77 o 
  -3   6   8        5.67        6.04      1.92 o 
  -2   6   8        8.11        5.82      2.07 o 
  -1   6   8       15.00       18.37      2.79 o 
   0   6   8        0.24        0.08      1.59 o 
  -2  -7   9       21.50       30.75      5.83 o 
  -1  -7   9      220.71      251.02     12.42 o 
   0  -7   9       57.99       63.87      5.93 o 
  -4  -6   9        2.99        1.61      2.85 o 
  -3  -6   9        2.22        4.13      3.42 o 
  -2  -6   9        8.04        8.97      3.80 o 
  -1  -6   9       19.17       19.37      3.68 o 
   0  -6   9       20.53       22.74      3.90 o 
   1  -6   9        0.91       -0.09      1.30 o 
   2  -6   9       35.20       37.46      3.81 o 
  -6  -5   9       18.59       33.51      4.22 o 
  -5  -5   9        4.16        3.08      2.25 o 
  -4  -5   9        3.70        4.26      3.14 o 
  -3  -5   9      120.78      124.03      8.18 o 
  -2  -5   9        6.22        3.20      2.93 o 
  -1  -5   9       41.55       42.67      9.34 o 
   0  -5   9        0.01       -1.95      2.50 o 
   1  -5   9        1.38        5.67      1.60 o 
   2  -5   9       57.63       54.17      2.95 o 
   3  -5   9       30.74       33.02      2.81 o 
  -7  -4   9       54.29       50.74      4.86 o 
  -6  -4   9        6.96       12.56      2.90 o 
  -5  -4   9        6.86        6.04      2.25 o 
  -4  -4   9        0.77        2.25      2.49 o 
  -3  -4   9      159.81      144.57      8.56 o 
  -2  -4   9      136.28      147.11      8.28 o 
  -1  -4   9       13.82       15.51      2.43 o 
   0  -4   9       13.25       13.49      1.83 o 
   1  -4   9      125.56      120.68      3.92 o 
   2  -4   9        2.94        4.03      1.30 o 
   3  -4   9       11.87       15.82      1.98 o 
  -7  -3   9       15.89       25.09      2.88 o 
  -6  -3   9       17.69       20.61      3.37 o 
  -5  -3   9      162.03      161.93      6.42 o 
  -4  -3   9        2.82        3.82      1.82 o 
  -3  -3   9      145.11      148.83      8.21 o 
  -2  -3   9      263.83      260.32      6.85 o 
  -1  -3   9       33.55       43.93      2.99 o 
   0  -3   9        0.01       -1.48      1.00 o 
   1  -3   9        7.41        6.92      1.54 o 
   2  -3   9       85.75       85.58      3.17 o 
   3  -3   9       27.44       30.25      3.60 o 
   4  -3   9        8.54        3.19      2.52 o 
  -8  -2   9       46.77       60.54      3.99 o 
  -7  -2   9       32.50       36.79      3.32 o 
  -6  -2   9        3.02        6.84      1.86 o 
  -5  -2   9        0.13        1.41      1.12 o 
  -4  -2   9        0.09        0.30      1.30 o 
  -3  -2   9      169.24      170.42      4.12 o 
  -2  -2   9      421.24      426.83      8.16 o 
  -1  -2   9      304.37      298.84      5.90 o 
   0  -2   9      188.77      182.69      4.68 o 
   1  -2   9       97.79       98.59      4.27 o 
   2  -2   9       20.06       18.81      2.86 o 
   3  -2   9        0.05        1.09      1.64 o 
   4  -2   9       21.69       25.14      3.58 o 
  -8  -1   9        3.75        3.77      1.99 o 
  -7  -1   9       55.10       57.10      4.70 o 
  -6  -1   9      112.93       95.54      3.58 o 
  -5  -1   9      114.46      106.98      6.59 o 
  -4  -1   9      232.47      219.32      3.87 o 
  -3  -1   9      157.63      162.37      4.06 o 
  -2  -1   9        1.93        2.72      0.97 o 
  -1  -1   9       64.56       65.98      3.23 o 
   0  -1   9        0.18        2.20      1.69 o 
   1  -1   9        0.96        2.50      1.63 o 
   2  -1   9        0.02        1.00      3.11 o 
   3  -1   9        0.18       -0.91      1.62 o 
   4  -1   9       43.36       57.01      5.34 o 
  -8   0   9        9.17       14.60      2.71 o 
  -7   0   9        0.14        0.24      1.78 o 
  -6   0   9       58.88       56.25      3.84 o 
  -5   0   9        2.08        0.11      1.04 o 
  -4   0   9      219.36      224.50      3.55 o 
  -3   0   9      161.41      172.69      3.08 o 
  -2   0   9       53.43       54.24      1.84 o 
  -1   0   9       16.29       17.53      2.14 o 
   0   0   9      282.71      279.39      7.49 o 
   1   0   9      122.03      123.71      5.27 o 
   2   0   9       99.81       90.39      4.79 o 
   3   0   9       13.40       15.58      3.06 o 
  -8   1   9        1.03        0.98      2.94 o 
  -7   1   9       25.39       28.57      3.22 o 
  -6   1   9       28.65       29.08      2.42 o 
  -5   1   9       54.87       52.63      2.96 o 
  -4   1   9      171.77      156.57      3.01 o 
  -3   1   9      184.17      184.70      3.19 o 
  -2   1   9       18.76       21.78      1.55 o 
  -1   1   9       21.74       22.51      3.76 o 
   0   1   9      158.28      164.99      6.60 o 
   1   1   9        4.51        8.70      1.86 o 
   2   1   9      132.20      136.90      5.93 o 
   3   1   9        9.98       10.83      2.71 o 
  -8   2   9        4.53        5.39      2.87 o 
  -7   2   9      224.32      213.18      5.13 o 
  -6   2   9      315.75      318.96      5.38 o 
  -5   2   9       42.18       46.95      2.35 o 
  -4   2   9        0.13        2.15      0.94 o 
  -3   2   9        5.99        7.07      1.11 o 
  -2   2   9       31.78       32.01      2.75 o 
  -1   2   9       55.29       56.79      2.78 o 
   0   2   9       52.70       53.00      3.95 o 
   1   2   9        5.56        6.52      1.85 o 
   2   2   9       45.93       46.30      3.86 o 
   3   2   9       39.61       45.40      6.71 o 
  -8   3   9       11.64       14.62      3.26 o 
  -7   3   9        9.40        9.93      1.63 o 
  -6   3   9       12.00       12.83      1.68 o 
  -5   3   9        1.32        1.16      1.15 o 
  -4   3   9       47.15       53.61      2.71 o 
  -3   3   9      108.80      102.09      3.08 o 
  -2   3   9        4.03        3.19      2.22 o 
  -1   3   9        1.37       -0.30      1.79 o 
   0   3   9       23.00       32.07      5.64 o 
   1   3   9      137.45      131.71      5.17 o 
   2   3   9      148.59      161.09      5.85 o 
  -7   4   9        1.75        2.07      1.58 o 
  -6   4   9        6.77        7.41      1.60 o 
  -5   4   9       25.95       32.07      2.51 o 
  -4   4   9       11.46        9.52      2.09 o 
  -3   4   9       43.66       42.02      3.64 o 
  -2   4   9       71.72       81.20      4.99 o 
  -1   4   9       18.44       15.19      2.50 o 
   0   4   9       18.19       13.01      2.44 o 
   1   4   9       16.81       19.93      2.84 o 
  -6   5   9      220.84      220.30     10.97 o 
  -5   5   9        0.74        1.41      1.77 o 
  -4   5   9       51.69       52.30      3.85 o 
  -3   5   9       15.15        9.36      3.32 o 
  -2   5   9       11.15       12.94      2.44 o 
  -1   5   9        0.66        3.24      1.75 o 
   0   5   9      197.52      197.05      6.58 o 
  -3   6   9        4.14        2.66      1.87 o 
  -2  -6  10      119.23      136.49      9.41 o 
  -1  -6  10       11.21        9.67      4.41 o 
  -4  -5  10        0.02        1.61      3.45 o 
  -3  -5  10        3.52        3.68      3.49 o 
  -2  -5  10      125.07      144.74      9.26 o 
  -1  -5  10       74.05       79.73      7.25 o 
   0  -5  10        0.07       -1.99      1.33 o 
   1  -5  10        5.06        4.82      1.57 o 
  -6  -4  10       33.53       42.05      4.61 o 
  -5  -4  10       45.78       51.48      4.59 o 
  -4  -4  10       48.76       69.75      8.15 o 
  -3  -4  10        7.71        4.63      3.41 o 
  -2  -4  10        2.38        2.57      2.94 o 
  -1  -4  10        1.28       -0.25      1.43 o 
   0  -4  10       45.82       54.18      5.52 o 
   1  -4  10       62.72       62.95      3.08 o 
   2  -4  10        5.69        1.75      1.52 o 
  -6  -3  10       28.36       39.93      7.40 o 
  -5  -3  10       24.31       23.89      3.42 o 
  -4  -3  10       12.00       16.10      2.93 o 
  -3  -3  10      128.65      125.72      8.17 o 
  -2  -3  10       14.11       13.29      2.59 o 
  -1  -3  10      109.99      112.25      3.97 o 
   0  -3  10      219.84      210.11      5.49 o 
   1  -3  10       28.39       27.46      2.74 o 
   2  -3  10       16.65       16.75      2.98 o 
  -7  -2  10       47.21       50.10      6.52 o 
  -6  -2  10        6.56        8.14      2.55 o 
  -5  -2  10       41.26       37.56      5.48 o 
  -4  -2  10       10.48        6.00      2.05 o 
  -3  -2  10       92.92      102.48      3.94 o 
  -2  -2  10      111.30      103.94      3.83 o 
  -1  -2  10        1.12        1.59      1.37 o 
   0  -2  10      118.28      112.17      4.42 o 
   1  -2  10       10.85       10.72      4.20 o 
   2  -2  10       71.93       71.34      4.47 o 
  -7  -1  10       48.35       46.89      3.94 o 
  -6  -1  10        1.13        3.70      1.80 o 
  -5  -1  10       48.64       53.64      4.79 o 
  -4  -1  10      108.49      103.61      3.96 o 
  -3  -1  10      382.06      387.33      6.28 o 
  -2  -1  10       87.45       88.29      3.10 o 
  -1  -1  10        9.63       11.08      1.85 o 
   0  -1  10       43.73       49.17      5.78 o 
   1  -1  10        9.89       13.72      2.72 o 
   2  -1  10        0.05       -3.33      3.46 o 
  -7   0  10       12.41       16.02      2.67 o 
  -6   0  10        0.03        1.24      1.42 o 
  -5   0  10        5.41        5.85      1.27 o 
  -4   0  10       89.22       92.03      2.69 o 
  -3   0  10      229.28      246.72      4.89 o 
  -2   0  10       41.75       47.31      3.12 o 
  -1   0  10      292.12      309.11      8.29 o 
   0   0  10       26.85       34.20      3.82 o 
   1   0  10       44.72       57.80      4.92 o 
   2   0  10       68.93       60.23      4.45 o 
  -7   1  10        8.80        5.25      1.71 o 
  -6   1  10       33.40       33.88      2.73 o 
  -5   1  10      106.56      105.36      3.19 o 
  -4   1  10       19.38       20.37      1.80 o 
  -3   1  10       33.66       42.38      2.11 o 
  -2   1  10       36.42       43.64      2.73 o 
  -1   1  10        1.69        1.41      2.23 o 
   0   1  10        7.12        6.41      2.27 o 
   1   1  10       15.67       16.14      3.94 o 
   2   1  10       50.93       66.70      5.66 o 
  -7   2  10      231.19      233.34      5.58 o 
  -6   2  10        0.34        1.98      1.46 o 
  -5   2  10       17.99       15.90      1.76 o 
  -4   2  10        0.14        1.59      1.44 o 
  -3   2  10      473.67      485.40      9.11 o 
  -2   2  10       77.08       80.00      3.93 o 
  -1   2  10       23.38       31.17      3.25 o 
   0   2  10       40.25       46.38      4.75 o 
   1   2  10       31.45       29.75      3.99 o 
  -6   3  10        7.02       11.54      1.70 o 
  -5   3  10      131.03      134.39      6.31 o 
  -4   3  10       65.30       69.35      3.82 o 
  -3   3  10       76.33       70.64      3.88 o 
  -2   3  10        1.01        1.58      1.62 o 
  -1   3  10       43.62       43.55      3.86 o 
   0   3  10       14.27       15.08      2.47 o 
  -5   4  10       10.34       10.28      2.31 o 
  -4   4  10        2.07        1.37      1.65 o 
  -3   4  10        8.82        8.77      3.03 o 
  -2   4  10      101.31       92.36      4.56 o 
  -1   4  10        3.35        2.12      1.70 o 
  -4  -4  11       11.25       12.08      2.88 o 
  -3  -4  11       10.88        8.98      4.04 o 
  -2  -4  11       10.85        9.14      2.66 o 
  -1  -4  11       21.87       18.22      3.13 o 
  -5  -3  11        8.79       11.39      2.92 o 
  -4  -3  11        0.13        4.44      2.90 o 
  -3  -3  11       30.92       36.85      3.56 o 
  -2  -3  11       22.62       19.70      3.04 o 
  -1  -3  11       16.01       18.77      2.42 o 
   0  -3  11        0.45       -0.16      1.72 o 
  -5  -2  11        0.12        0.65      2.01 o 
  -4  -2  11        5.12        7.35      1.88 o 
  -3  -2  11       30.31       29.14      2.77 o 
  -2  -2  11       47.46       56.55      2.96 o 
  -1  -2  11        1.66        1.93      1.53 o 
   0  -2  11        0.63       -0.91      1.76 o 
  -6  -1  11       14.51       17.97      3.21 o 
  -5  -1  11        3.88        4.76      1.73 o 
  -4  -1  11        0.00        3.48      1.47 o 
  -3  -1  11        0.09       -0.05      1.20 o 
  -2  -1  11      112.25      109.31      4.18 o 
  -1  -1  11       85.28       78.08      4.55 o 
   0  -1  11       50.77       56.88      4.37 o 
  -6   0  11        0.01        0.57      1.40 o 
  -5   0  11        3.17        2.10      1.55 o 
  -4   0  11        1.77        5.49      1.69 o 
  -3   0  11       24.78       25.86      3.47 o 
  -2   0  11      248.05      250.88      7.78 o 
  -1   0  11       88.74       84.34      4.84 o 
   0   0  11       77.03       79.36      9.02 o 
  -6   1  11       64.70       64.94      3.28 o 
  -5   1  11       93.99       99.78      4.35 o 
  -4   1  11      308.95      309.07      6.15 o 
  -3   1  11      150.82      155.13      6.15 o 
  -2   1  11       87.47       89.68      4.94 o 
  -1   1  11       23.60       24.42      3.56 o 
   0   1  11       11.91       16.99      3.33 o 
  -5   2  11       14.76       16.50      2.08 o 
  -4   2  11       59.86       63.91      6.13 o 
  -3   2  11      138.14      142.71      5.31 o 
  -2   2  11        0.12        2.60      1.59 o 
  -1   2  11       16.88       20.29      3.41 o 
  -4   3  11        7.26        8.41      2.46 o 
  -3   3  11       13.35       15.76      2.70 o 
                                                 
